# Supplementary material for: Metabolic Enzyme Triosephosphate Isomerase 1 and Nicotinamide Phosphoribosyltransferase, Two Independent Inflammatory Indicators in Rheumatoid Arthritis: Evidences From Collagen-Induced Arthritis and Clinical Samples
Source: Front Immunol. 2022 Jan 17;12:795626. doi: 10.3389/fimmu.2021.795626 (PMC8801790; doi:10.3389/fimmu.2021.795626)
Supplement: Supplementary file 1 [file Table_1.xlsx]

## Sheet: CIA2 VS CIA1
t_id	class_code	chr	strand	start	end	t_name	num_exons	length	gene_id	gene_name	GO	KEGG	KO_ENTRY	EC	Description	trans_type	FPKM.CIA1_2	FPKM.CIA2_2	FPKM.CIA3_2	FPKM.CIA4_2	FPKM.CIA1_1	FPKM.CIA2_1	FPKM.CIA3_1	FPKM.CIA4_1	fc	log2(fc)	pval	qval	regulation	significant
35360	0	chr8	-	22301498	22315339	ENSRNOT00000084199	21	2079	ENSRNOG00000057447	Kri1	GO:0000447(endonucleolytic cleavage in ITS1 to separate SSU-rRNA from 5.8S rRNA and LSU-rRNA from tricistronic rRNA transcript (SSU-rRNA, 5.8S rRNA, LSU-rRNA));GO:0003723(RNA binding);GO:0005730(nucleolus);GO:0030686(90S preribosome)	NA	K14786	NA	KRI1 homolog [Source:RGD Symbol;Acc:1588903]	protein_coding	20.1649	22.6634	31.1387	0.008303	0.0001	0.0001	0.004562	0.008348	5642.66	12.4622	5.19912e-12	7.88966e-08	up	yes
28190	0	chr4	-	170772163	170810080	ENSRNOT00000082312	11	2385	ENSRNOG00000049593	Wbp11	GO:0003723(RNA binding);GO:0005634(nucleus);GO:0005654(nucleoplasm);GO:0005681(spliceosomal complex);GO:0005730(nucleolus);GO:0005737(cytoplasm);GO:0005829(cytosol);GO:0006364(rRNA processing);GO:0006396(RNA processing);GO:0008380(RNA splicing);GO:0016607(nuclear speck);GO:0019888(protein phosphatase regulator activity);GO:0043231(intracellular membrane-bounded organelle);GO:0045292(mRNA cis spli…	03040(Spliceosome)	K12866	NA	WW domain binding protein 11 [Source:RGD Symbol;Acc:1307911]	protein_coding	17.9816	0.0001	5.59221	5.82425	0.0001	0.0001	0.0001	0.0001	73495.4	16.1654	2.39183e-10	1.44069e-06	up	yes
10035	0	chr12	-	39690397	39697465	ENSRNOT00000078683	4	1027	ENSRNOG00000001274	Vps29	GO:0005768(endosome);GO:0005769(early endosome);GO:0005770(late endosome);GO:0005829(cytosol);GO:0006886(intracellular protein transport);GO:0008270(zinc ion binding);GO:0010008(endosome membrane);GO:0010506(regulation of autophagy);GO:0015031(protein transport);GO:0030904(retromer complex);GO:0030906(retromer, cargo-selective complex);GO:0042147(retrograde transport, endosome to Golgi);GO:004323…	04144(Endocytosis)	K18467	NA	VPS29 retromer complex component [Source:RGD Symbol;Acc:1308332]	protein_coding	4.92166	0.0001	10.8539	12.5937	0.0001	0.0001	0.0001	0.0001	70923.4	16.114	5.24557e-09	1.13716e-05	up	yes
28191	0	chr4	-	170772647	170783725	ENSRNOT00000072528	11	1926	ENSRNOG00000049593	Wbp11	GO:0003723(RNA binding);GO:0005634(nucleus);GO:0005654(nucleoplasm);GO:0005681(spliceosomal complex);GO:0005730(nucleolus);GO:0005737(cytoplasm);GO:0005829(cytosol);GO:0006364(rRNA processing);GO:0006396(RNA processing);GO:0008380(RNA splicing);GO:0016607(nuclear speck);GO:0019888(protein phosphatase regulator activity);GO:0043231(intracellular membrane-bounded organelle);GO:0045292(mRNA cis spli…	03040(Spliceosome)	K12866	NA	WW domain binding protein 11 [Source:RGD Symbol;Acc:1307911]	protein_coding	0.0001	0.0001	34.5539	22.1526	0.0001	0.0001	0.0001	0.0001	141767	17.1132	6.68463e-07	0.00101439	up	yes
9426	0	chr12	+	13097269	13110592	ENSRNOT00000087094	7	1060	ENSRNOG00000001068	Rac1	GO:0001891(phagocytic cup);GO:0001934(positive regulation of protein phosphorylation);GO:0002093(auditory receptor cell morphogenesis);GO:0003382(epithelial cell morphogenesis);GO:0003924(GTPase activity);GO:0005525(GTP binding);GO:0005634(nucleus);GO:0005802(trans-Golgi network);GO:0005884(actin filament);GO:0005925(focal adhesion);GO:0006972(hyperosmotic response);GO:0007186(G-protein coupled r…	04010(MAPK signaling pathway);04014(Ras signaling pathway);04015(Rap1 signaling pathway);04024(cAMP signaling pathway);04062(Chemokine signaling pathway);04071(Sphingolipid signaling pathway);04145(Phagosome);04151(PI3K-Akt signaling pathway);04310(Wnt signaling pathway);04360(Axon guidance);04370(VEGF signaling pathway);04380(Osteoclast differentiation);04510(Focal adhesion);04520(Adherens junct…	K04392	NA	Rac family small GTPase 1 [Source:RGD Symbol;Acc:619755]	protein_coding	50.4955	23.4937	0.796272	19.2198	1.59828	2.12375	0.494907	1.95321	15.2355	3.92936	9.84546e-06	0.00747024	up	yes
14776	0	chr16	+	25773602	25774845	ENSRNOT00000047750	1	1244	ENSRNOG00000033057	AABR07025010	GO:0000226(microtubule cytoskeleton organization);GO:0004365(glyceraldehyde-3-phosphate dehydrogenase (NAD+) (phosphorylating) activity);GO:0005515(protein binding);GO:0005634(nucleus);GO:0005737(cytoplasm);GO:0005829(cytosol);GO:0006006(glucose metabolic process);GO:0006096(glycolytic process);GO:0008017(microtubule binding);GO:0015630(microtubule cytoskeleton);GO:0035605(peptidyl-cysteine S-nit…	NA	NA	NA	NA	protein_coding	5.75965	6.04338	19.8162	7.6454	86.2153	13.6878	58.1916	43.6999	0.194577	-2.36159	1.95967e-05	0.0118952	down	yes
27061	0	chr4	+	98481520	98541360	ENSRNOT00000078381	2	333	ENSRNOG00000047464	AABR07060886	GO:0002377(immunoglobulin production);GO:0005615(extracellular space);GO:0006955(immune response)	NA	NA	NA	NA	protein_coding	0.0001	14.5331	0.0001	32.4948	0.0001	0.0001	0.0001	0.0001	117570	16.8432	2.22757e-05	0.0123992	up	yes
13010	0	chr15	-	4035201	4057104	ENSRNOT00000084350	23	4456	ENSRNOG00000009042	Sec24c	GO:0000139(Golgi membrane);GO:0000149(SNARE binding);GO:0001701(in utero embryonic development);GO:0005829(cytosol);GO:0006886(intracellular protein transport);GO:0006888(ER to Golgi vesicle-mediated transport);GO:0008270(zinc ion binding);GO:0030127(COPII vesicle coat);GO:0090110(cargo loading into COPII-coated vesicle)	04141(Protein processing in endoplasmic reticulum)	K14007	NA	SEC24 homolog C, COPII coat complex component [Source:RGD Symbol;Acc:1597739]	protein_coding	0.0001	0.0001	10.2092	15.7772	0.0001	0.012268	0.00523	0.0001	1468.33	10.52	3.0535e-05	0.0154456	up	yes
15709	0	chr17	-	12614311	12669573	ENSRNOT00000016942	15	5316	ENSRNOG00000012160	Syk	GO:0004713(protein tyrosine kinase activity);GO:0005829(cytosol)	04064(NF-kappa B signaling pathway);04072(Phospholipase D signaling pathway);04151(PI3K-Akt signaling pathway);04380(Osteoclast differentiation);04611(Platelet activation);04625(C-type lectin receptor signaling pathway);04650(Natural killer cell mediated cytotoxicity);04662(B cell receptor signaling pathway);04664(Fc epsilon RI signaling pathway);04666(Fc gamma R-mediated phagocytosis);05152(Tube…	K05855	EC:2.7.10.2	spleen associated tyrosine kinase [Source:RGD Symbol;Acc:3796]	protein_coding	9.85425	6.37704	15.0265	18.3657	19.5708	39.7205	50.7664	49.3906	0.31122	-1.68399	3.30224e-05	0.0156598	down	yes
33079	0	chr7	-	14222149	14302552	ENSRNOT00000091368	20	6838	ENSRNOG00000006770	Brd4	GO:0000083(regulation of transcription involved in G1/S transition of mitotic cell cycle);GO:0000790(nuclear chromatin);GO:0000794(condensed nuclear chromosome);GO:0000993(RNA polymerase II core binding);GO:0001833(inner cell mass cell proliferation);GO:0002039(p53 binding);GO:0003677(DNA binding);GO:0003682(chromatin binding);GO:0004672(protein kinase activity);GO:0004674(protein serine/threonin…	NA	K11722	NA	bromodomain containing 4 [Source:RGD Symbol;Acc:1307282]	protein_coding	23.2032	1.02702	15.6258	26.1086	1.24594	0.816101	4.92755	1.26031	7.99582	2.99925	6.95741e-05	0.0310526	up	yes
8450	0	chr11	+	47243342	47271487	ENSRNOT00000041116	10	2990	ENSRNOG00000031163	Nfkbiz	GO:0003712(transcription cofactor activity);GO:0005634(nucleus);GO:0006357(regulation of transcription by RNA polymerase II);GO:0006954(inflammatory response);GO:0016607(nuclear speck);GO:0036464(cytoplasmic ribonucleoprotein granule)	05202(Transcriptional misregulation in cancer)	K14242	NA	NFKB inhibitor zeta [Source:RGD Symbol;Acc:1310834]	protein_coding	5.34501	4.96161	5.61365	8.65165	5.86305	5.86679	94.4172	73.4358	0.136828	-2.86957	0.000179266	0.068009	down	yes
22054	0	chr20	+	4576534	4592980	ENSRNOT00000047370	27	4023	ENSRNOG00000030630	Ehmt2	GO:0000122(negative regulation of transcription by RNA polymerase II);GO:0000790(nuclear chromatin);GO:0000977(RNA polymerase II regulatory region sequence-specific DNA binding);GO:0002039(p53 binding);GO:0005515(protein binding);GO:0005634(nucleus);GO:0005654(nucleoplasm);GO:0005730(nucleolus);GO:0006275(regulation of DNA replication);GO:0006306(DNA methylation);GO:0006357(regulation of transcri…	00310(Lysine degradation);04211(Longevity regulating pathway)	K11420	EC:2.1.1.43	euchromatic histone lysine methyltransferase 2 [Source:RGD Symbol;Acc:1302972]	protein_coding	11.776	0.415701	0.838974	14.8587	0.99039	0.776053	0.44781	0.976469	8.74076	3.12776	0.000396305	0.127956	up	yes
24741	0	chr3	+	109862117	109872871	ENSRNOT00000083351	19	3469	ENSRNOG00000045829	Thbs1	GO:0000187(activation of MAPK activity);GO:0001786(phosphatidylserine binding);GO:0001937(negative regulation of endothelial cell proliferation);GO:0001953(negative regulation of cell-matrix adhesion);GO:0001968(fibronectin binding);GO:0002040(sprouting angiogenesis);GO:0002544(chronic inflammatory response);GO:0002581(negative regulation of antigen processing and presentation of peptide or polys…	04015(Rap1 signaling pathway);04115(p53 signaling pathway);04145(Phagosome);04151(PI3K-Akt signaling pathway);04350(TGF-beta signaling pathway);04510(Focal adhesion);04512(ECM-receptor interaction);05144(Malaria);05165(Human papillomavirus infection);05205(Proteoglycans in cancer);05206(MicroRNAs in cancer);05219(Bladder cancer)	K16857	NA	thrombospondin 1 [Source:RGD Symbol;Acc:1588455]	protein_coding	8.16086	2.29876	9.13622	11.034	9.5576	10.5662	40.2514	39.8476	0.305617	-1.7102	0.000705508	0.198261	down	yes
37505	0	chr9	+	17340341	17355681	ENSRNOT00000026559	7	3474	ENSRNOG00000019598	Vegfa	GO:0008083(growth factor activity);GO:0008201(heparin binding);GO:0016020(membrane);GO:0001934(positive regulation of protein phosphorylation);GO:0001938(positive regulation of endothelial cell proliferation);GO:0010595(positive regulation of endothelial cell migration);GO:0031334(positive regulation of protein complex assembly);GO:0035148(tube formation);GO:0045766(positive regulation of angioge…	01521(EGFR tyrosine kinase inhibitor resistance);04010(MAPK signaling pathway);04014(Ras signaling pathway);04015(Rap1 signaling pathway);04066(HIF-1 signaling pathway);04151(PI3K-Akt signaling pathway);04370(VEGF signaling pathway);04510(Focal adhesion);04926(Relaxin signaling pathway);04933(AGE-RAGE signaling pathway in diabetic complications);05163(Human cytomegalovirus infection);05165(Human …	K05448	NA	vascular endothelial growth factor A [Source:RGD Symbol;Acc:619991]	protein_coding	3.6561	3.78181	8.81087	10.7942	3.77246	1.35956	0.890303	2.15369	3.30759	1.72578	0.00214752	0.525622	up	yes
29817	0	chr5	+	137257287	137260483	ENSRNOT00000037160	8	1482	ENSRNOG00000028448	Elovl1	GO:0005783(endoplasmic reticulum);GO:0006636(unsaturated fatty acid biosynthetic process);GO:0009922(fatty acid elongase activity);GO:0016020(membrane);GO:0016021(integral component of membrane);GO:0019367(fatty acid elongation, saturated fatty acid);GO:0030148(sphingolipid biosynthetic process);GO:0030176(integral component of endoplasmic reticulum membrane);GO:0034625(fatty acid elongation, mon…	00062(Fatty acid elongation);01040(Biosynthesis of unsaturated fatty acids)	K10247	EC:2.3.1.199	ELOVL fatty acid elongase 1 [Source:RGD Symbol;Acc:1587151]	protein_coding	11.8522	5.39955	4.90861	7.43941	41.352	25.1237	26.8697	7.60914	0.293199	-1.77005	0.00222806	0.536681	down	yes
4987	0	chr1	+	273854248	273961982	ENSRNOT00000044827	15	4177	ENSRNOG00000012820	Add3	GO:0000794(condensed nuclear chromosome);GO:0003779(actin binding);GO:0005080(protein kinase C binding);GO:0005198(structural molecule activity);GO:0005515(protein binding);GO:0005516(calmodulin binding);GO:0005654(nucleoplasm);GO:0005737(cytoplasm);GO:0005856(cytoskeleton);GO:0005886(plasma membrane);GO:0005903(brush border);GO:0005911(cell-cell junction);GO:0005938(cell cortex);GO:0014069(posts…	NA	K18622	NA	adducin 3 [Source:RGD Symbol;Acc:2043]	protein_coding	43.5155	14.3927	44.1133	23.1768	13.9754	13.2881	14.8348	14.0695	2.22901	1.1564	0.00316084	0.658179	up	yes
28285	0	chr4	-	179259310	179307095	ENSRNOT00000021193	11	2458	ENSRNOG00000015514	Bcat1	GO:0004084(branched-chain-amino-acid transaminase activity);GO:0005737(cytoplasm);GO:0005739(mitochondrion);GO:0005829(cytosol);GO:0008150(biological_process);GO:0009082(branched-chain amino acid biosynthetic process);GO:0009083(branched-chain amino acid catabolic process);GO:0009098(leucine biosynthetic process);GO:0009099(valine biosynthetic process);GO:0042802(identical protein binding);GO:005…	00270(Cysteine and methionine metabolism);00280(Valine, leucine and isoleucine degradation);00290(Valine, leucine and isoleucine biosynthesis);00770(Pantothenate and CoA biosynthesis)	NA	NA	branched chain amino acid transaminase 1 [Source:RGD Symbol;Acc:2195]	protein_coding	0.0001	0.0001	3.83979	0.0001	28.2512	9.44288	31.9649	47.4843	0.0327811	-4.93099	0.00320957	0.658179	down	yes
24742	0	chr3	+	109862120	109873466	ENSRNOT00000070912	22	3650	ENSRNOG00000045829	Thbs1	GO:0000187(activation of MAPK activity);GO:0001786(phosphatidylserine binding);GO:0001937(negative regulation of endothelial cell proliferation);GO:0001953(negative regulation of cell-matrix adhesion);GO:0001968(fibronectin binding);GO:0002040(sprouting angiogenesis);GO:0002544(chronic inflammatory response);GO:0002581(negative regulation of antigen processing and presentation of peptide or polys…	04015(Rap1 signaling pathway);04115(p53 signaling pathway);04145(Phagosome);04151(PI3K-Akt signaling pathway);04350(TGF-beta signaling pathway);04510(Focal adhesion);04512(ECM-receptor interaction);05144(Malaria);05165(Human papillomavirus infection);05205(Proteoglycans in cancer);05206(MicroRNAs in cancer);05219(Bladder cancer)	K16857	NA	thrombospondin 1 [Source:RGD Symbol;Acc:1588455]	protein_coding	8.38422	5.42902	5.58532	10.1602	11.247	11.3538	24.3836	28.0529	0.393921	-1.34402	0.00364325	0.708798	down	yes
10720	0	chr13	-	55061562	55173692	ENSRNOT00000064785	33	5050	ENSRNOG00000000655	Ptprc	GO:0000187(activation of MAPK activity);GO:0001915(negative regulation of T cell mediated cytotoxicity);GO:0001916(positive regulation of T cell mediated cytotoxicity);GO:0001960(negative regulation of cytokine-mediated signaling pathway);GO:0002244(hematopoietic progenitor cell differentiation);GO:0002378(immunoglobulin biosynthetic process);GO:0002711(positive regulation of T cell mediated immu…	04514(Cell adhesion molecules (CAMs));04660(T cell receptor signaling pathway);04666(Fc gamma R-mediated phagocytosis);05340(Primary immunodeficiency)	K06478	EC:3.1.3.48	protein tyrosine phosphatase, receptor type, C [Source:RGD Symbol;Acc:3451]	protein_coding	35.0045	16.1479	94.8029	33.0292	18.6881	16.1931	15.9518	24.7057	2.36944	1.24455	0.00436412	0.799188	up	yes
11250	0	chr13	+	89254081	89254186	ENSRNOT00000054482	1	106	ENSRNOG00000036362	AC111734	NA	NA	NA	NA	NA	miRNA	19.3957	156.813	84.2398	17.0021	11.6979	17.6144	17.3261	19.2389	4.21163	2.07438	0.00444836	0.803618	up	yes
8226	0	chr11	+	31640407	31664061	ENSRNOT00000091472	12	4087	ENSRNOG00000028594	Ifnar1	GO:0003674(molecular_function);GO:0004896(cytokine receptor activity);GO:0004904(interferon receptor activity);GO:0004905(type I interferon receptor activity);GO:0004920(interleukin-10 receptor activity);GO:0005575(cellular_component);GO:0005886(plasma membrane);GO:0005887(integral component of plasma membrane);GO:0008150(biological_process);GO:0016021(integral component of membrane);GO:0019221(c…	04060(Cytokine-cytokine receptor interaction);04151(PI3K-Akt signaling pathway);04217(Necroptosis);04380(Osteoclast differentiation);04620(Toll-like receptor signaling pathway);04621(NOD-like receptor signaling pathway);04630(Jak-STAT signaling pathway);04650(Natural killer cell mediated cytotoxicity);05160(Hepatitis C);05161(Hepatitis B);05162(Measles);05164(Influenza A);05165(Human papillomavir…	K05130	NA	interferon alpha and beta receptor subunit 1 [Source:RGD Symbol;Acc:1305399]	protein_coding	15.9241	1.19112	7.95629	5.19328	39.7451	10.9159	14.1896	18.7489	0.362021	-1.46586	0.00710122	1	down	yes
33248	0	chr7	-	26946125	26983172	ENSRNOT00000089545	14	3329	ENSRNOG00000009088	Txnrd1	GO:0000305(response to oxygen radical);GO:0001650(fibrillar center);GO:0001707(mesoderm formation);GO:0001890(placenta development);GO:0004791(thioredoxin-disulfide reductase activity);GO:0005623(cell);GO:0005634(nucleus);GO:0005654(nucleoplasm);GO:0005737(cytoplasm);GO:0005739(mitochondrion);GO:0005829(cytosol);GO:0006979(response to oxidative stress);GO:0007369(gastrulation);GO:0008283(cell pro…	00450(Selenocompound metabolism);05200(Pathways in cancer);05225(Hepatocellular carcinoma)	K22182	EC:1.8.1.9	thioredoxin reductase 1 [Source:RGD Symbol;Acc:61959]	protein_coding	15.0499	23.6465	28.112	26.6204	58.5621	24.1577	54.6529	107.859	0.380983	-1.3922	0.00726297	1	down	yes
37841	0	chr9	+	46962288	47036670	ENSRNOT00000082146	11	3442	ENSRNOG00000014504	Il1r1	GO:0002020(protease binding);GO:0004908(interleukin-1 receptor activity);GO:0004909(interleukin-1, Type I, activating receptor activity);GO:0005161(platelet-derived growth factor receptor binding);GO:0005515(protein binding);GO:0005615(extracellular space);GO:0005634(nucleus);GO:0009314(response to radiation);GO:0009897(external side of plasma membrane);GO:0009986(cell surface);GO:0010286(heat ac…	04010(MAPK signaling pathway);04060(Cytokine-cytokine receptor interaction);04064(NF-kappa B signaling pathway);04380(Osteoclast differentiation);04640(Hematopoietic cell lineage);04659(Th17 cell differentiation);04750(Inflammatory mediator regulation of TRP channels);05146(Amoebiasis);05163(Human cytomegalovirus infection);05166(Human T-cell leukemia virus 1 infection);05418(Fluid shear stress a…	K04386	NA	interleukin 1 receptor type 1 [Source:RGD Symbol;Acc:2892]	protein_coding	0.326411	0.0001	0.7743	1.92808	10.992	0.130728	5.71673	6.09907	0.132044	-2.92091	0.00956374	1	down	yes
17392	0	chr18	+	56431891	56458300	ENSRNOT00000049357	24	3698	ENSRNOG00000018414	Csf1r	GO:0000166(nucleotide binding);GO:0001934(positive regulation of protein phosphorylation);GO:0002376(immune system process);GO:0004672(protein kinase activity);GO:0004709(MAP kinase kinase kinase activity);GO:0004713(protein tyrosine kinase activity);GO:0004714(transmembrane receptor protein tyrosine kinase activity);GO:0004888(transmembrane signaling receptor activity);GO:0005011(macrophage colo…	04010(MAPK signaling pathway);04014(Ras signaling pathway);04015(Rap1 signaling pathway);04060(Cytokine-cytokine receptor interaction);04151(PI3K-Akt signaling pathway);04380(Osteoclast differentiation);04640(Hematopoietic cell lineage);05200(Pathways in cancer);05202(Transcriptional misregulation in cancer);05221(Acute myeloid leukemia)	K05090	EC:2.7.10.1	colony stimulating factor 1 receptor [Source:RGD Symbol;Acc:2425]	protein_coding	14.652	4.42288	7.50617	8.07552	7.63548	81.0889	6.98013	16.4819	0.30892	-1.6947	0.00961334	1	down	yes
1148	0	chr1	-	80214691	80221417	ENSRNOT00000072149	4	3251	ENSRNOG00000046667	Fosb	GO:0000978(RNA polymerase II proximal promoter sequence-specific DNA binding);GO:0003677(DNA binding);GO:0003690(double-stranded DNA binding);GO:0003700(DNA binding transcription factor activity);GO:0005634(nucleus);GO:0005654(nucleoplasm);GO:0006357(regulation of transcription by RNA polymerase II);GO:0006366(transcription by RNA polymerase II);GO:0007565(female pregnancy);GO:0009612(response to…	04380(Osteoclast differentiation);04657(IL-17 signaling pathway);05030(Cocaine addiction);05031(Amphetamine addiction);05034(Alcoholism)	K09029	NA	FosB proto-oncogene, AP-1 transcription factor subunit [Source:RGD Symbol;Acc:1308198]	protein_coding	60.2411	32.0833	118.794	99.0805	16.1304	4.93052	49.4783	46.6425	2.64717	1.40445	0.0100975	1	up	yes
13605	0	chr15	-	34644558	34647421	ENSRNOT00000072426	5	747	ENSRNOG00000049991	Mcpt8l3	GO:0004252(serine-type endopeptidase activity);GO:0005576(extracellular region);GO:0005737(cytoplasm);GO:0006508(proteolysis);GO:0006955(immune response);GO:0008626(granzyme-mediated apoptotic signaling pathway);GO:0016485(protein processing);GO:0030141(secretory granule);GO:0043231(intracellular membrane-bounded organelle)	04080(Neuroactive ligand-receptor interaction);04142(Lysosome);04614(Renin-angiotensin system);05146(Amoebiasis);05322(Systemic lupus erythematosus)	K01319	EC:3.4.21.20	mast cell protease 8-like 3 [Source:RGD Symbol;Acc:1302975]	protein_coding	6.50826	8.20229	22.5109	46.017	7.04154	4.33802	8.69956	4.709	3.358	1.7476	0.0102513	1	up	yes
27885	0	chr4	-	157328379	157331905	ENSRNOT00000020647	7	1444	ENSRNOG00000015290	Tpi1	GO:0004807(triose-phosphate isomerase activity);GO:0005515(protein binding);GO:0005615(extracellular space);GO:0005634(nucleus);GO:0005829(cytosol);GO:0005975(carbohydrate metabolic process);GO:0006006(glucose metabolic process);GO:0006094(gluconeogenesis);GO:0006096(glycolytic process);GO:0006098(pentose-phosphate shunt);GO:0007275(multicellular organism development);GO:0016853(isomerase activit…	00010(Glycolysis / Gluconeogenesis);00051(Fructose and mannose metabolism);00562(Inositol phosphate metabolism)	K01803	EC:5.3.1.1	triosephosphate isomerase 1 [Source:RGD Symbol;Acc:3896]	protein_coding	3.32462	8.04603	12.2398	15.2487	58.5093	5.02327	33.5628	28.5274	0.309332	-1.69277	0.010916	1	down	yes
34856	0	chr7	+	141054494	141068789	ENSRNOT00000088176	10	930	ENSRNOG00000055579	Tmbim6	GO:0003674(molecular_function);GO:0005575(cellular_component);GO:0005737(cytoplasm);GO:0005783(endoplasmic reticulum);GO:0005789(endoplasmic reticulum membrane);GO:0006914(autophagy);GO:0006986(response to unfolded protein);GO:0007283(spermatogenesis);GO:0010523(negative regulation of calcium ion transport into cytosol);GO:0016020(membrane);GO:0016021(integral component of membrane);GO:0019899(en…	NA	K21889	NA	transmembrane BAX inhibitor motif containing 6 [Source:RGD Symbol;Acc:3842]	protein_coding	0.019089	3.56728	18.1194	9.39764	51.819	6.82002	5.36793	157.05	0.140703	-2.82927	0.0124184	1	down	yes
24126	0	chr3	+	72447537	72457649	ENSRNOT00000091901	17	2828	ENSRNOG00000008825	Ssrp1	GO:0003677(DNA binding);GO:0003682(chromatin binding);GO:0005634(nucleus);GO:0005694(chromosome);GO:0006260(DNA replication);GO:0006281(DNA repair);GO:0006338(chromatin remodeling);GO:0006351(transcription, DNA-templated);GO:0006355(regulation of transcription, DNA-templated);GO:0006974(cellular response to DNA damage stimulus)	NA	K09272	NA	structure specific recognition protein 1 [Source:RGD Symbol;Acc:621143]	protein_coding	27.7142	4.61362	32.1809	29.9718	15.1787	6.88316	9.05204	9.20454	2.34336	1.22858	0.0128021	1	up	yes
22052	0	chr20	+	4576062	4592980	ENSRNOT00000085701	27	3750	ENSRNOG00000030630	Ehmt2	GO:0000122(negative regulation of transcription by RNA polymerase II);GO:0000790(nuclear chromatin);GO:0000977(RNA polymerase II regulatory region sequence-specific DNA binding);GO:0002039(p53 binding);GO:0005515(protein binding);GO:0005634(nucleus);GO:0005654(nucleoplasm);GO:0005730(nucleolus);GO:0006275(regulation of DNA replication);GO:0006306(DNA methylation);GO:0006357(regulation of transcri…	00310(Lysine degradation);04211(Longevity regulating pathway)	K11420	EC:2.1.1.43	euchromatic histone lysine methyltransferase 2 [Source:RGD Symbol;Acc:1302972]	protein_coding	8.8933	0.0001	0.360383	9.81954	0.637724	0.493769	0.334683	0.629614	9.10078	3.18599	0.0131782	1	up	yes
34399	0	chr7	-	120761826	120780641	ENSRNOT00000076164	13	3319	ENSRNOG00000051170	Ddx17	GO:0004004(ATP-dependent RNA helicase activity);GO:0010501(RNA secondary structure unwinding);GO:0045893(positive regulation of transcription, DNA-templated);GO:0000380(alternative mRNA splicing, via spliceosome);GO:0000381(regulation of alternative mRNA splicing, via spliceosome);GO:0001837(epithelial to mesenchymal transition);GO:0003713(transcription coactivator activity);GO:0003723(RNA bindin…	NA	K13178	EC:3.6.4.13	DEAD-box helicase 17 [Source:RGD Symbol;Acc:1304945]	protein_coding	9.21241	2.15672	4.19775	6.54159	2.92429	1.66881	2.01658	2.29732	2.48215	1.31159	0.0142765	1	up	yes
6654	0	chr10	-	65304902	65329312	ENSRNOT00000014104	11	2635	ENSRNOG00000009681	Flot2	GO:0001765(membrane raft assembly);GO:0001931(uropod);GO:0002020(protease binding);GO:0002080(acrosomal membrane);GO:0005768(endosome);GO:0005886(plasma membrane);GO:0005901(caveola);GO:0005913(cell-cell adherens junction);GO:0007155(cell adhesion);GO:0010629(negative regulation of gene expression);GO:0016020(membrane);GO:0016323(basolateral plasma membrane);GO:0016600(flotillin complex);GO:00300…	04910(Insulin signaling pathway)	K07192	NA	flotillin 2 [Source:RGD Symbol;Acc:70993]	protein_coding	11.8689	5.64016	6.03256	15.2074	50.2784	6.69569	10.8196	38.4942	0.364566	-1.45575	0.014315	1	down	yes
30884	0	chr6	+	10533151	10568581	ENSRNOT00000020822	5	3859	ENSRNOG00000015415	Rhoq	GO:0003924(GTPase activity);GO:0005522(profilin binding);GO:0005525(GTP binding);GO:0005884(actin filament);GO:0005886(plasma membrane);GO:0007264(small GTPase mediated signal transduction);GO:0008286(insulin receptor signaling pathway);GO:0008360(regulation of cell shape);GO:0030866(cortical actin cytoskeleton organization);GO:0032427(GBD domain binding);GO:0045121(membrane raft);GO:0045944(posi…	04910(Insulin signaling pathway)	K07194	NA	ras homolog family member Q [Source:RGD Symbol;Acc:621626]	protein_coding	8.98909	4.26798	11.8749	10.2892	7.19828	13.4601	16.9405	42.4615	0.442429	-1.17648	0.0150853	1	down	yes
17906	0	chr19	+	14508616	14515456	ENSRNOT00000019192	5	1566	ENSRNOG00000014117	Hmox1	GO:0001525(angiogenesis);GO:0001666(response to hypoxia);GO:0002246(wound healing involved in inflammatory response);GO:0004392(heme oxygenase (decyclizing) activity);GO:0004630(phospholipase D activity);GO:0005515(protein binding);GO:0005634(nucleus);GO:0005730(nucleolus);GO:0005783(endoplasmic reticulum);GO:0005789(endoplasmic reticulum membrane);GO:0005829(cytosol);GO:0005886(plasma membrane);…	00860(Porphyrin and chlorophyll metabolism);04066(HIF-1 signaling pathway);04216(Ferroptosis);04978(Mineral absorption);05200(Pathways in cancer);05206(MicroRNAs in cancer);05225(Hepatocellular carcinoma);05418(Fluid shear stress and atherosclerosis)	K00510	EC:1.14.14.18	heme oxygenase 1 [Source:RGD Symbol;Acc:2806]	protein_coding	10.1674	7.02527	11.1668	7.44122	7.77221	6.08059	35.0788	66.1134	0.311188	-1.68414	0.0152312	1	down	yes
7468	0	chr10	-	90296151	90307658	ENSRNOT00000092102	17	4490	ENSRNOG00000020951	Slc4a1	GO:0003779(actin binding);GO:0005452(inorganic anion exchanger activity);GO:0005886(plasma membrane);GO:0005887(integral component of plasma membrane);GO:0006820(anion transport);GO:0006821(chloride transport);GO:0007623(circadian rhythm);GO:0008022(protein C-terminus binding);GO:0008509(anion transmembrane transporter activity);GO:0008510(sodium:bicarbonate symporter activity);GO:0009414(respons…	04966(Collecting duct acid secretion)	K06573	NA	solute carrier family 4 member 1 [Source:RGD Symbol;Acc:3710]	protein_coding	18.3578	72.942	5.83505	2.72538	2.06603	14.7842	3.54595	10.5974	3.22197	1.68794	0.0154539	1	up	yes
12433	0	chr14	+	71852730	71891143	ENSRNOT00000064636	10	2658	ENSRNOG00000005261	Fbxl5	GO:0004842(ubiquitin-protein transferase activity);GO:0005506(iron ion binding);GO:0016567(protein ubiquitination);GO:0019005(SCF ubiquitin ligase complex);GO:0031146(SCF-dependent proteasomal ubiquitin-dependent protein catabolic process);GO:0048471(perinuclear region of cytoplasm);GO:0055072(iron ion homeostasis);GO:1903364(positive regulation of cellular protein catabolic process)	NA	K10271	NA	F-box and leucine-rich repeat protein 5 [Source:RGD Symbol;Acc:1306887]	protein_coding	8.68702	16.6782	11.4849	16.3479	45.386	18.1763	20.7621	55.8393	0.379541	-1.39767	0.0176347	1	down	yes
33301	0	chr7	-	29949037	29949603	ENSRNOT00000009419	1	567	ENSRNOG00000061320	LOC103692829	GO:0002181(cytoplasmic translation);GO:0003723(RNA binding);GO:0003735(structural constituent of ribosome);GO:0019843(rRNA binding)	NA	NA	NA	60S ribosomal protein L9 pseudogene [Source:RGD Symbol;Acc:9187595]	protein_coding	50.2786	27.8978	12.8807	26.2685	13.7259	15.3945	9.49439	10.0834	2.40924	1.26858	0.0189635	1	up	yes
39982	0	chrX	+	80359555	80363168	ENSRNOT00000030692	2	2717	ENSRNOG00000023005	LOC681325	GO:0003674(molecular_function);GO:0005575(cellular_component);GO:0008150(biological_process)	NA	NA	NA	hypothetical protein LOC681325 [Source:RGD Symbol;Acc:1596765]	protein_coding	4.32788	2.95655	3.66155	3.22189	3.05169	4.16876	10.666	24.5728	0.333682	-1.58345	0.0189725	1	down	yes
4464	0	chr1	-	238982392	239057732	ENSRNOT00000024775	14	1679	ENSRNOG00000018282	Gda	GO:0005829(cytosol);GO:0006147(guanine catabolic process);GO:0008270(zinc ion binding);GO:0008892(guanine deaminase activity);GO:0019239(deaminase activity);GO:0031116(positive regulation of microtubule polymerization);GO:0046098(guanine metabolic process);GO:0070062(extracellular exosome)	00230(Purine metabolism)	K01487	EC:3.5.4.3	guanine deaminase [Source:RGD Symbol;Acc:621617]	protein_coding	13.9721	14.1697	23.5811	23.0681	43.1962	13.3124	47.2937	61.1019	0.453542	-1.14069	0.0190887	1	down	yes
35497	0	chr8	-	36264750	36314811	ENSRNOT00000013243	11	2059	ENSRNOG00000009850	St3gal4	GO:0000139(Golgi membrane);GO:0003836(beta-galactoside (CMP) alpha-2,3-sialyltransferase activity);GO:0005515(protein binding);GO:0006486(protein glycosylation);GO:0008373(sialyltransferase activity);GO:0009101(glycoprotein biosynthetic process);GO:0009247(glycolipid biosynthetic process);GO:0009311(oligosaccharide metabolic process);GO:0009312(oligosaccharide biosynthetic process);GO:0016020(mem…	00601(Glycosphingolipid biosynthesis - lacto and neolacto series)	K03494	EC:2.4.99.4	ST3 beta-galactoside alpha-2,3-sialyltransferase 4 [Source:RGD Symbol;Acc:1303068]	protein_coding	22.3271	21.7455	19.4443	27.6345	111.876	16.7966	42.4226	56.7364	0.400082	-1.32163	0.019473	1	down	yes
9100	0	chr11	+	89008008	89009146	ENSRNOT00000074586	1	1139	ENSRNOG00000050869	Cebpd	GO:0000978(RNA polymerase II proximal promoter sequence-specific DNA binding);GO:0002244(hematopoietic progenitor cell differentiation);GO:0003677(DNA binding);GO:0005634(nucleus);GO:0005654(nucleoplasm);GO:0006357(regulation of transcription by RNA polymerase II);GO:0006366(transcription by RNA polymerase II);GO:0042803(protein homodimerization activity);GO:0043565(sequence-specific DNA binding)…	NA	K10050	NA	CCAAT/enhancer binding protein delta [Source:RGD Symbol;Acc:2328]	protein_coding	6.19375	12.8896	3.97849	14.826	54.2472	6.17859	28.3421	44.5084	0.28428	-1.81461	0.0199039	1	down	yes
21186	0	chr2	+	232128235	232137422	ENSRNOT00000014533	4	1635	ENSRNOG00000010941	Tifa	GO:0005622(intracellular);GO:0007249(I-kappaB kinase/NF-kappaB signaling)	NA	NA	NA	TRAF-interacting protein with forkhead-associated domain [Source:RGD Symbol;Acc:1359151]	protein_coding	10.7644	13.1766	8.68739	10.9288	56.8747	14.7867	23.5704	21.4225	0.373387	-1.42125	0.0199833	1	down	yes
25579	0	chr3	-	156339004	156340913	ENSRNOT00000021452	1	1910	ENSRNOG00000016037	Mafb	GO:0000978(RNA polymerase II proximal promoter sequence-specific DNA binding);GO:0000981(RNA polymerase II transcription factor activity, sequence-specific DNA binding);GO:0003677(DNA binding);GO:0005515(protein binding);GO:0005634(nucleus);GO:0005667(transcription factor complex);GO:0006355(regulation of transcription, DNA-templated);GO:0006357(regulation of transcription by RNA polymerase II);G…	04928(Parathyroid hormone synthesis, secretion and action)	K09036	NA	MAF bZIP transcription factor B [Source:RGD Symbol;Acc:2982]	protein_coding	27.6243	13.9606	29.6557	20.6384	7.35961	19.1964	77.0027	182.028	0.32172	-1.63612	0.020907	1	down	yes
7874	0	chr10	-	106975178	106976040	ENSRNOT00000003940	1	863	ENSRNOG00000002946	Socs3	GO:0001558(regulation of cell growth);GO:0001666(response to hypoxia);GO:0001784(phosphotyrosine residue binding);GO:0001932(regulation of protein phosphorylation);GO:0004860(protein kinase inhibitor activity);GO:0005622(intracellular);GO:0005737(cytoplasm);GO:0006469(negative regulation of protein kinase activity);GO:0007165(signal transduction);GO:0007259(JAK-STAT cascade);GO:0007568(aging);GO:…	04120(Ubiquitin mediated proteolysis);04380(Osteoclast differentiation);04630(Jak-STAT signaling pathway);04668(TNF signaling pathway);04910(Insulin signaling pathway);04917(Prolactin signaling pathway);04920(Adipocytokine signaling pathway);04930(Type II diabetes mellitus);04931(Insulin resistance);04932(Non-alcoholic fatty liver disease (NAFLD));05160(Hepatitis C);05164(Influenza A);05168(Herpe…	K04696	NA	suppressor of cytokine signaling 3 [Source:RGD Symbol;Acc:621087]	protein_coding	57.1704	109.778	110.346	149.172	314.384	67.2984	257.935	447.681	0.392226	-1.35024	0.0211104	1	down	yes
15501	0	chr17	-	1872848	1879279	ENSRNOT00000025462	8	1643	ENSRNOG00000018566	Ctsl	GO:0001968(fibronectin binding);GO:0002250(adaptive immune response);GO:0004177(aminopeptidase activity);GO:0004197(cysteine-type endopeptidase activity);GO:0005518(collagen binding);GO:0005615(extracellular space);GO:0005634(nucleus);GO:0005730(nucleolus);GO:0005737(cytoplasm);GO:0005764(lysosome);GO:0005773(vacuole);GO:0005902(microvillus);GO:0006508(proteolysis);GO:0007154(cell communication);…	04140(Autophagy - animal);04142(Lysosome);04145(Phagosome);04210(Apoptosis);04612(Antigen processing and presentation);05205(Proteoglycans in cancer);05323(Rheumatoid arthritis);05418(Fluid shear stress and atherosclerosis)	K01365	EC:3.4.22.15	cathepsin L [Source:RGD Symbol;Acc:2448]	protein_coding	33.6144	18.1163	40.7089	30.5045	36.4228	37.7805	67.9015	98.2205	0.511574	-0.966986	0.0216427	1	down	no
2376	0	chr1	-	140845479	140860882	ENSRNOT00000024253	9	2002	ENSRNOG00000017510	Mfge8	GO:0001525(angiogenesis);GO:0001786(phosphatidylserine binding);GO:0005178(integrin binding);GO:0005615(extracellular space);GO:0006910(phagocytosis, recognition);GO:0006911(phagocytosis, engulfment);GO:0007155(cell adhesion);GO:0007338(single fertilization);GO:0008284(positive regulation of cell proliferation);GO:0008429(phosphatidylethanolamine binding);GO:0009897(external side of plasma membra…	NA	K17253	NA	milk fat globule-EGF factor 8 protein [Source:RGD Symbol;Acc:3083]	protein_coding	11.1326	4.67433	19.0853	12.0174	3.62764	3.63979	8.58031	2.25906	2.59072	1.37335	0.021706	1	up	yes
25019	0	chr3	-	121825412	121836086	ENSRNOT00000006113	7	1252	ENSRNOG00000004575	Il1a	GO:0001660(fever generation);GO:0001666(response to hypoxia);GO:0002248(connective tissue replacement involved in inflammatory response wound healing);GO:0002526(acute inflammatory response);GO:0005125(cytokine activity);GO:0005149(interleukin-1 receptor binding);GO:0005507(copper ion binding);GO:0005615(extracellular space);GO:0005737(cytoplasm);GO:0005829(cytosol);GO:0005886(plasma membrane);GO…	04010(MAPK signaling pathway);04060(Cytokine-cytokine receptor interaction);04217(Necroptosis);04218(Cellular senescence);04380(Osteoclast differentiation);04640(Hematopoietic cell lineage);04932(Non-alcoholic fatty liver disease (NAFLD));04933(AGE-RAGE signaling pathway in diabetic complications);04940(Type I diabetes mellitus);05020(Prion diseases);05132(Salmonella infection);05133(Pertussis);0…	K04383	NA	interleukin 1 alpha [Source:RGD Symbol;Acc:2890]	protein_coding	0.708875	2.42376	1.82019	3.005	6.25496	4.42895	8.10979	8.71527	0.289281	-1.78945	0.021774	1	down	yes
9251	0	chr12	-	7424258	7424658	ENSRNOT00000050968	2	333	ENSRNOG00000047557	Rpl35al1	GO:0002181(cytoplasmic translation);GO:0003735(structural constituent of ribosome);GO:0005622(intracellular);GO:0005739(mitochondrion);GO:0005840(ribosome);GO:0006364(rRNA processing);GO:0006412(translation);GO:0022625(cytosolic large ribosomal subunit);GO:0031012(extracellular matrix);GO:0042273(ribosomal large subunit biogenesis);GO:0043021(ribonucleoprotein complex binding)	03010(Ribosome)	K02917	NA	ribosomal protein L35a-like 1 [Source:RGD Symbol;Acc:628793]	protein_coding	55.911	10.9834	26.3099	47.7276	24.5339	87.5153	256.381	25.4492	0.357805	-1.48275	0.0235433	1	down	yes
17865	0	chr19	+	10984053	10984433	ENSRNOT00000078975	1	381	ENSRNOG00000054489	AABR07042821	GO:0002181(cytoplasmic translation);GO:0003735(structural constituent of ribosome);GO:0022625(cytosolic large ribosomal subunit)	NA	NA	NA	NA	pseudogene	489.489	261.972	57.4811	471.304	275.928	108.459	79.203	65.8433	2.41815	1.2739	0.0235689	1	up	yes
6343	0	chr10	-	57060007	57064600	ENSRNOT00000032926	5	1705	ENSRNOG00000026647	Cxcl16	GO:0005041(low-density lipoprotein particle receptor activity);GO:0005044(scavenger receptor activity);GO:0005615(extracellular space);GO:0006898(receptor-mediated endocytosis);GO:0008009(chemokine activity);GO:0010469(regulation of receptor activity);GO:0010818(T cell chemotaxis);GO:0016020(membrane);GO:0016021(integral component of membrane);GO:0030307(positive regulation of cell growth);GO:003…	04060(Cytokine-cytokine receptor interaction);04062(Chemokine signaling pathway)	K10035	NA	C-X-C motif chemokine ligand 16 [Source:RGD Symbol;Acc:1562928]	protein_coding	7.35948	8.23713	37.6677	10.1403	6.25956	34.1661	60.3444	61.141	0.391602	-1.35254	0.0252568	1	down	yes
6338	0	chr10	-	56953691	56962161	ENSRNOT00000026038	14	2211	ENSRNOG00000019183	Alox15	GO:0001503(ossification);GO:0002820(negative regulation of adaptive immune response);GO:0004052(arachidonate 12-lipoxygenase activity);GO:0005506(iron ion binding);GO:0005546(phosphatidylinositol-4,5-bisphosphate binding);GO:0005737(cytoplasm);GO:0005811(lipid droplet);GO:0005829(cytosol);GO:0005886(plasma membrane);GO:0006646(phosphatidylethanolamine biosynthetic process);GO:0008284(positive reg…	00590(Arachidonic acid metabolism);00591(Linoleic acid metabolism);04216(Ferroptosis);04217(Necroptosis);04726(Serotonergic synapse)	K00460	EC:1.13.11.33	arachidonate 15-lipoxygenase [Source:RGD Symbol;Acc:70493]	protein_coding	516.395	3169.2	222.125	251.136	198.4	815.428	333.542	104.146	2.86518	1.51863	0.0261746	1	up	yes
39208	0	chrX	+	28486869	28512957	ENSRNOT00000005620	3	4282	ENSRNOG00000004249	Tlr7	GO:0001774(microglial cell activation);GO:0001932(regulation of protein phosphorylation);GO:0002224(toll-like receptor signaling pathway);GO:0002755(MyD88-dependent toll-like receptor signaling pathway);GO:0003725(double-stranded RNA binding);GO:0003727(single-stranded RNA binding);GO:0004888(transmembrane signaling receptor activity);GO:0005737(cytoplasm);GO:0005764(lysosome);GO:0005768(endosome…	04620(Toll-like receptor signaling pathway);05162(Measles);05164(Influenza A)	K05404	NA	toll-like receptor 7 [Source:RGD Symbol;Acc:1563357]	protein_coding	7.89644	4.77389	13.8486	14.7818	5.35844	13.8757	27.4739	45.2629	0.449063	-1.15501	0.0263916	1	down	yes
13629	0	chr15	-	35413793	35417316	ENSRNOT00000041430	5	1537	ENSRNOG00000049976	Gzmbl2	GO:0004252(serine-type endopeptidase activity);GO:0006508(proteolysis);GO:0008626(granzyme-mediated apoptotic signaling pathway);GO:0019835(cytolysis);GO:0030141(secretory granule)	04210(Apoptosis);04650(Natural killer cell mediated cytotoxicity);04940(Type I diabetes mellitus);05202(Transcriptional misregulation in cancer);05320(Autoimmune thyroid disease);05330(Allograft rejection);05332(Graft-versus-host disease)	K01353	EC:3.4.21.79	Granzyme B-like 2 [Source:RGD Symbol;Acc:2320097]	protein_coding	9.32755	3.39264	30.1401	37.061	2.46733	10.2647	1.3845	10.9315	3.19072	1.67388	0.0300607	1	up	yes
40202	0	chrX	-	111884295	111887906	ENSRNOT00000085118	3	1937	ENSRNOG00000056135	Tsc22d3	GO:0000122(negative regulation of transcription by RNA polymerase II);GO:0003700(DNA binding transcription factor activity);GO:0005634(nucleus);GO:0005737(cytoplasm);GO:0006970(response to osmotic stress);GO:0007589(body fluid secretion);GO:0043426(MRF binding);GO:0048642(negative regulation of skeletal muscle tissue development);GO:0070236(negative regulation of activation-induced cell death of …	NA	NA	NA	TSC22 domain family, member 3 [Source:RGD Symbol;Acc:621654]	protein_coding	127.83	73.4842	119.657	263.828	67.8947	68.828	112.027	60.5331	1.89082	0.919014	0.0301143	1	up	no
27708	0	chr4	-	148769096	148803988	ENSRNOT00000018101	11	2412	ENSRNOG00000013526	Rassf4	GO:0007165(signal transduction)	04392(Hippo signaling pathway - multiple species)	K09851	NA	Ras association domain family member 4 [Source:RGD Symbol;Acc:1307785]	protein_coding	9.57431	5.1596	12.6653	16.5885	8.70802	10.6077	23.8952	52.4414	0.459871	-1.1207	0.0325595	1	down	yes
21343	0	chr2	+	248276709	248293784	ENSRNOT00000068683	11	2481	ENSRNOG00000031743	Gbp2	GO:0000139(Golgi membrane);GO:0003924(GTPase activity);GO:0005525(GTP binding);GO:0005654(nucleoplasm);GO:0005829(cytosol);GO:0015629(actin cytoskeleton);GO:0020005(symbiont-containing vacuole membrane);GO:0031410(cytoplasmic vesicle);GO:0035458(cellular response to interferon-beta);GO:0042832(defense response to protozoan);GO:0044406(adhesion of symbiont to host);GO:0048471(perinuclear region of…	04621(NOD-like receptor signaling pathway)	K20897	NA	guanylate binding protein 2 [Source:RGD Symbol;Acc:621810]	protein_coding	25.0061	35.0394	45.258	53.8873	228.007	23.5418	52.6134	88.8608	0.405042	-1.30386	0.0329002	1	down	yes
4349	0	chr1	+	228724900	228727160	ENSRNOT00000028622	1	2261	ENSRNOG00000021084	AABR07006310	GO:0016021(integral component of membrane)	NA	NA	NA	macrophage expressed 1 [Source:NCBI gene;Acc:64552]	pseudogene	22.2788	7.93803	37.1497	49.9502	81.4541	23.8165	51.9693	57.4869	0.546353	-0.872094	0.0351213	1	down	no
22183	0	chr20	-	5189390	5192000	ENSRNOT00000079677	4	1679	ENSRNOG00000055156	LOC103694380	GO:0000122(negative regulation of transcription by RNA polymerase II);GO:0000165(MAPK cascade);GO:0000185(activation of MAPKKK activity);GO:0000187(activation of MAPK activity);GO:0001666(response to hypoxia);GO:0001775(cell activation);GO:0001819(positive regulation of cytokine production);GO:0001891(phagocytic cup);GO:0001932(regulation of protein phosphorylation);GO:0001934(positive regulation…	01523(Antifolate resistance);04010(MAPK signaling pathway);04060(Cytokine-cytokine receptor interaction);04064(NF-kappa B signaling pathway);04071(Sphingolipid signaling pathway);04150(mTOR signaling pathway);04210(Apoptosis);04217(Necroptosis);04350(TGF-beta signaling pathway);04380(Osteoclast differentiation);04612(Antigen processing and presentation);04620(Toll-like receptor signaling pathway)…	K03156	NA	tumor necrosis factor-like [Source:RGD Symbol;Acc:9404643]	protein_coding	41.7719	7.93531	17.2609	25.6439	100.46	30.2096	34.891	25.9753	0.483523	-1.04834	0.0356729	1	down	yes
22614	0	chr20	+	18045427	18047019	ENSRNOT00000039144	2	1461	ENSRNOG00000026519	LOC100364062	GO:0000166(nucleotide binding);GO:0000287(magnesium ion binding);GO:0001889(liver development);GO:0003824(catalytic activity);GO:0004743(pyruvate kinase activity);GO:0005515(protein binding);GO:0005524(ATP binding);GO:0005634(nucleus);GO:0005737(cytoplasm);GO:0005739(mitochondrion);GO:0005829(cytosol);GO:0005929(cilium);GO:0006006(glucose metabolic process);GO:0006096(glycolytic process);GO:00067…	00010(Glycolysis / Gluconeogenesis);00230(Purine metabolism);00620(Pyruvate metabolism);04922(Glucagon signaling pathway);04930(Type II diabetes mellitus);05165(Human papillomavirus infection);05203(Viral carcinogenesis);05230(Central carbon metabolism in cancer)	K00873	EC:2.7.1.40	M2 pyruvate kinase-like [Source:RGD Symbol;Acc:2321795]	pseudogene	18.6159	15.83	18.5046	20.6934	36.0085	15.4623	47.6792	50.2088	0.493067	-1.02014	0.0362823	1	down	yes
14129	0	chr15	-	87389610	87390376	ENSRNOT00000037179	1	767	ENSRNOG00000024294	AABR07019083	GO:0051260(protein homooligomerization);GO:0070062(extracellular exosome)	NA	NA	NA	NA	pseudogene	18.255	9.87193	41.2754	30.3383	22.0479	21.5426	61.9347	113.129	0.456156	-1.1324	0.0365821	1	down	yes
7731	0	chr10	+	103441549	103450947	ENSRNOT00000079545	6	914	ENSRNOG00000057058	Cd300a	GO:0001786(phosphatidylserine binding);GO:0002552(serotonin secretion by mast cell);GO:0005886(plasma membrane);GO:0006898(receptor-mediated endocytosis);GO:0007165(signal transduction);GO:0008429(phosphatidylethanolamine binding);GO:0014063(negative regulation of serotonin secretion);GO:0016020(membrane);GO:0016021(integral component of membrane);GO:0019902(phosphatase binding);GO:0030889(negati…	NA	K06719	NA	Cd300a molecule [Source:RGD Symbol;Acc:1583719]	protein_coding	0.34721	31.5045	33.3653	0.293928	5.92695	6.08847	1.70545	1.36108	4.34367	2.11891	0.0383011	1	up	yes
24127	0	chr3	+	72447969	72457615	ENSRNOT00000012022	16	2831	ENSRNOG00000008825	Ssrp1	GO:0003677(DNA binding);GO:0003682(chromatin binding);GO:0005634(nucleus);GO:0005694(chromosome);GO:0006260(DNA replication);GO:0006281(DNA repair);GO:0006338(chromatin remodeling);GO:0006351(transcription, DNA-templated);GO:0006355(regulation of transcription, DNA-templated);GO:0006974(cellular response to DNA damage stimulus)	NA	K09272	NA	structure specific recognition protein 1 [Source:RGD Symbol;Acc:621143]	protein_coding	13.5106	13.6812	13.3282	15.3423	19.449	28.0132	23.5524	37.0496	0.516936	-0.951942	0.042991	1	down	no
8874	0	chr11	-	81374435	81379871	ENSRNOT00000089294	11	1540	ENSRNOG00000001815	Eif4a2	GO:0003743(translation initiation factor activity);GO:0004004(ATP-dependent RNA helicase activity);GO:0005524(ATP binding);GO:0006413(translational initiation);GO:0006446(regulation of translational initiation);GO:0010468(regulation of gene expression);GO:0010501(RNA secondary structure unwinding);GO:0048471(perinuclear region of cytoplasm);GO:1900260(negative regulation of RNA-directed 5'-3' RNA…	03013(RNA transport)	K03257	NA	eukaryotic translation initiation factor 4A2 [Source:RGD Symbol;Acc:1309225]	protein_coding	21.6863	18.6726	22.4244	24.0166	10.1067	10.8842	14.5546	15.9624	1.68518	0.7529	0.0430245	1	up	no
36942	0	chr8	+	118662335	118665699	ENSRNOT00000029755	4	1099	ENSRNOG00000024330	Ngp	GO:0004869(cysteine-type endopeptidase inhibitor activity);GO:0005576(extracellular region);GO:0006952(defense response);GO:0010951(negative regulation of endopeptidase activity)	NA	NA	NA	neutrophilic granule protein [Source:RGD Symbol;Acc:1308994]	protein_coding	17.1351	62.2161	5.30519	17.2148	13.9461	10.7237	10.182	18.59	1.90621	0.930706	0.0431472	1	up	no
31646	0	chr6	-	91481954	91490366	ENSRNOT00000059187	3	2486	ENSRNOG00000028155	Dnaaf2	GO:0005737(cytoplasm);GO:0005829(cytosol);GO:0010033(response to organic substance);GO:0032526(response to retinoic acid);GO:0060285(cilium-dependent cell motility);GO:0070286(axonemal dynein complex assembly)	NA	K19751	NA	dynein, axonemal, assembly factor 2 [Source:RGD Symbol;Acc:1310311]	protein_coding	16.9156	6.22157	13.7139	17.0581	8.38528	7.67406	6.70538	6.2592	1.8574	0.893287	0.0432292	1	up	no
23555	0	chr3	+	17139670	17139987	ENSRNOT00000073316	1	318	ENSRNOG00000061576	AABR07051564	GO:0002377(immunoglobulin production);GO:0005615(extracellular space);GO:0006955(immune response)	NA	NA	NA	NA	protein_coding	21.2727	11.7706	149.273	7.0473	15.1077	19.0539	10.2798	10.0833	3.47298	1.79618	0.043725	1	up	yes
15714	0	chr17	-	13391467	13393243	ENSRNOT00000018252	4	1090	ENSRNOG00000013090	Gadd45g	GO:0000185(activation of MAPKKK activity);GO:0000186(activation of MAPKK activity);GO:0005634(nucleus);GO:0005737(cytoplasm);GO:0006469(negative regulation of protein kinase activity);GO:0006915(apoptotic process);GO:0007275(multicellular organism development);GO:0030154(cell differentiation);GO:0043065(positive regulation of apoptotic process);GO:0046330(positive regulation of JNK cascade);GO:00…	04010(MAPK signaling pathway);04068(FoxO signaling pathway);04110(Cell cycle);04115(p53 signaling pathway);04210(Apoptosis);04218(Cellular senescence);05169(Epstein-Barr virus infection);05200(Pathways in cancer);05202(Transcriptional misregulation in cancer);05210(Colorectal cancer);05212(Pancreatic cancer);05213(Endometrial cancer);05214(Glioma);05216(Thyroid cancer);05217(Basal cell carcinoma)…	K04402	NA	growth arrest and DNA-damage-inducible, gamma [Source:RGD Symbol;Acc:1311796]	protein_coding	4.95118	14.5498	8.22959	14.2467	35.9699	6.01225	26.3041	56.3349	0.33684	-1.56987	0.0456955	1	down	yes
12280	0	chr14	-	46523658	46524476	ENSRNOT00000079005	2	802	ENSRNOG00000060518	AABR07015057	GO:0003690(double-stranded DNA binding);GO:0003700(DNA binding transcription factor activity);GO:0008134(transcription factor binding);GO:0008283(cell proliferation);GO:0009303(rRNA transcription)	NA	NA	NA	NA	protein_coding	0.796924	1.86638	2.41651	0.0001	10.0489	0.831246	1.9631	21.7551	0.146825	-2.76783	0.0464825	1	down	yes
24955	0	chr3	-	119057528	119075606	ENSRNOT00000041569	12	2343	ENSRNOG00000010262	Hdc	GO:0001692(histamine metabolic process);GO:0001694(histamine biosynthetic process);GO:0004398(histidine decarboxylase activity);GO:0005829(cytosol);GO:0006520(cellular amino acid metabolic process);GO:0006547(histidine metabolic process);GO:0006548(histidine catabolic process);GO:0016597(amino acid binding);GO:0016831(carboxy-lyase activity);GO:0030170(pyridoxal phosphate binding);GO:0030425(dend…	00340(Histidine metabolism)	K01590	EC:4.1.1.22	histidine decarboxylase [Source:RGD Symbol;Acc:2790]	protein_coding	17.5241	5.64551	65.7726	116.288	19.4063	7.03483	35.0347	13.8581	2.72428	1.44587	0.0467016	1	up	yes
32370	0	chr6	+	135157067	135216768	ENSRNOT00000082595	4	1804	ENSRNOG00000007333	Wdr20	GO:0016579(protein deubiquitination)	NA	NA	NA	WD repeat domain 20 [Source:RGD Symbol;Acc:1306499]	protein_coding	0.025496	0.013702	3.01379	1.29331	9.24981	4.04094	0.031914	9.82129	0.187794	-2.41277	0.0468528	1	down	yes
28024	0	chr4	-	163041141	163049084	ENSRNOT00000091644	5	1629	ENSRNOG00000056783	Cd69	GO:0001867(complement activation, lectin pathway);GO:0005509(calcium ion binding);GO:0009897(external side of plasma membrane);GO:0016021(integral component of membrane);GO:0030246(carbohydrate binding);GO:0035690(cellular response to drug);GO:0042803(protein homodimerization activity)	NA	NA	NA	Cd69 molecule [Source:RGD Symbol;Acc:61318]	protein_coding	131.14	88.0545	143.105	281.992	75.731	54.7555	125.771	121.886	1.70383	0.768779	0.0471484	1	up	no
9266	0	chr12	-	8746855	8759599	ENSRNOT00000073155	6	704	ENSRNOG00000048470	Pomp	GO:0000502(proteasome complex);GO:0005634(nucleus);GO:0005737(cytoplasm);GO:0016607(nuclear speck);GO:0043248(proteasome assembly)	03050(Proteasome)	K11599	NA	proteasome maturation protein [Source:RGD Symbol;Acc:1305831]	protein_coding	21.9752	15.0014	25.7338	12.9085	40.3083	36.1047	27.9855	47.2271	0.498721	-1.00369	0.047429	1	down	yes
21933	0	chr20	+	3990853	3993769	ENSRNOT00000089996	5	1458	ENSRNOG00000000456	Psmb8	GO:0000502(proteasome complex);GO:0004175(endopeptidase activity);GO:0004298(threonine-type endopeptidase activity);GO:0005634(nucleus);GO:0005737(cytoplasm);GO:0005839(proteasome core complex);GO:0010498(proteasomal protein catabolic process);GO:0010499(proteasomal ubiquitin-independent protein catabolic process);GO:0019774(proteasome core complex, beta-subunit complex);GO:0019882(antigen proces…	03050(Proteasome)	K02740	EC:3.4.25.1	proteasome subunit beta 8 [Source:RGD Symbol;Acc:3426]	retained_intron	7.78173	4.2587	26.5122	31.6902	5.60276	8.99779	7.91004	6.94734	2.38451	1.2537	0.0483443	1	up	yes
22091	0	chr20	+	4855829	4858447	ENSRNOT00000001110	4	1687	ENSRNOG00000000837	Tnf	GO:0000122(negative regulation of transcription by RNA polymerase II);GO:0000165(MAPK cascade);GO:0000185(activation of MAPKKK activity);GO:0000187(activation of MAPK activity);GO:0001666(response to hypoxia);GO:0001775(cell activation);GO:0001819(positive regulation of cytokine production);GO:0001891(phagocytic cup);GO:0001932(regulation of protein phosphorylation);GO:0001934(positive regulation…	01523(Antifolate resistance);04010(MAPK signaling pathway);04060(Cytokine-cytokine receptor interaction);04064(NF-kappa B signaling pathway);04071(Sphingolipid signaling pathway);04150(mTOR signaling pathway);04210(Apoptosis);04217(Necroptosis);04350(TGF-beta signaling pathway);04380(Osteoclast differentiation);04612(Antigen processing and presentation);04620(Toll-like receptor signaling pathway)…	K03156	NA	tumor necrosis factor [Source:RGD Symbol;Acc:3876]	protein_coding	40.7185	11.7183	22.9562	33.6944	117.822	29.4583	24.4385	44.6248	0.504231	-0.987844	0.0484536	1	down	no
3192	0	chr1	-	187759480	187766709	ENSRNOT00000092282	5	845	ENSRNOG00000018320	Rps15a	GO:0005784(Sec61 translocon complex);GO:0006613(cotranslational protein targeting to membrane);GO:0016021(integral component of membrane);GO:0003735(structural constituent of ribosome);GO:0005840(ribosome);GO:0006412(translation);GO:0005739(mitochondrion);GO:0008284(positive regulation of cell proliferation);GO:0009615(response to virus);GO:0016020(membrane);GO:0022627(cytosolic small ribosomal s…	03010(Ribosome)	K02957	NA	ribosomal protein S15a [Source:RGD Symbol;Acc:619939]	protein_coding	4.67983	27.6227	4.86785	89.6255	89.9203	110.121	53.2976	105.586	0.353267	-1.50117	0.048749	1	down	yes
25547	0	chr3	-	154597168	154627257	ENSRNOT00000018328	13	3506	ENSRNOG00000012956	Tgm2	GO:0001974(blood vessel remodeling);GO:0003810(protein-glutamine gamma-glutamyltransferase activity);GO:0005515(protein binding);GO:0005525(GTP binding);GO:0005737(cytoplasm);GO:0005739(mitochondrion);GO:0005783(endoplasmic reticulum);GO:0005829(cytosol);GO:0005886(plasma membrane);GO:0005925(focal adhesion);GO:0007200(phospholipase C-activating G-protein coupled receptor signaling pathway);GO:00…	05016(Huntington disease)	K05625	EC:2.3.2.13	transglutaminase 2 [Source:RGD Symbol;Acc:621081]	protein_coding	2.50163	4.14464	5.04115	2.22747	5.01359	3.49927	9.85349	17.7507	0.385272	-1.37605	0.0489113	1	down	yes

## Sheet: CIA1 VS NORMAL
t_id	class_code	chr	strand	start	end	t_name	num_exons	length	gene_id	gene_name	GO	KEGG	KO_ENTRY	EC	Description	trans_type	FPKM.CIA1_1	FPKM.CIA2_1	FPKM.CIA3_1	FPKM.CIA4_1	FPKM.Normal1	FPKM.Normal2	FPKM.Normal3	fc	log2(fc)	pval	qval	regulation	significant
16979	0	chr18	+	27047382	27105333	ENSRNOT00000027691	15	8582	ENSRNOG00000020423	Apc	GO:0000281(mitotic cytokinesis);GO:0000776(kinetochore);GO:0001708(cell fate specification);GO:0001822(kidney development);GO:0001942(hair follicle development);GO:0002020(protease binding);GO:0005515(protein binding);GO:0005634(nucleus);GO:0005737(cytoplasm);GO:0005813(centrosome);GO:0005874(microtubule);GO:0005881(cytoplasmic microtubule);GO:0005886(plasma membrane);GO:0005913(cell-cell adheren…	04310(Wnt signaling pathway);04390(Hippo signaling pathway);04550(Signaling pathways regulating pluripotency of stem cells);04810(Regulation of actin cytoskeleton);04934(Cushing syndrome);05165(Human papillomavirus infection);05200(Pathways in cancer);05206(MicroRNAs in cancer);05210(Colorectal cancer);05213(Endometrial cancer);05217(Basal cell carcinoma);05224(Breast cancer);05225(Hepatocellular…	K02085	NA	APC, WNT signaling pathway regulator [Source:RGD Symbol;Acc:2123]	protein_coding	3.88939	0.604137	3.26716	5.01568	0.0001	0.0001	0.0001	31940.9	14.9631	1.75796e-23	2.63711e-19	up	yes
11435	0	chr13	-	98023430	98078555	ENSRNOT00000078034	36	8572	ENSRNOG00000023541	Ahctf1	GO:0000777(condensed chromosome kinetochore);GO:0000785(chromatin);GO:0003700(DNA binding transcription factor activity);GO:0005634(nucleus);GO:0005643(nuclear pore);GO:0005737(cytoplasm);GO:0006355(regulation of transcription, DNA-templated);GO:0016363(nuclear matrix);GO:0031080(nuclear pore outer ring);GO:0031965(nuclear membrane);GO:0034399(nuclear periphery);GO:0051292(nuclear pore complex as…	NA	NA	NA	AT hook containing transcription factor 1 [Source:RGD Symbol;Acc:1561291]	protein_coding	5.40305	3.98597	0.766616	2.64177	0.005904	0.0001	0.006495	767.906	9.58479	1.40215e-18	1.05168e-14	up	yes
31986	0	chr6	-	111271283	111295917	ENSRNOT00000073428	19	2376	ENSRNOG00000049223	Vipas39	GO:0003674(molecular_function);GO:0005737(cytoplasm);GO:0005768(endosome);GO:0005769(early endosome);GO:0005770(late endosome);GO:0005794(Golgi apparatus);GO:0006351(transcription, DNA-templated);GO:0006355(regulation of transcription, DNA-templated);GO:0006886(intracellular protein transport);GO:0007283(spermatogenesis);GO:0015031(protein transport);GO:0017185(peptidyl-lysine hydroxylation);GO:0…	NA	K23287	NA	VPS33B interacting protein, apical-basolateral polarity regulator, spe-39 homolog [Source:RGD Symbol;Acc:1589291]	protein_coding	3.42139	6.42446	5.28062	2.62425	0.0001	0.0001	0.0001	44376.8	15.4375	8.04016e-18	3.05165e-14	up	yes
8237	0	chr11	+	31943119	32031481	ENSRNOT00000047843	29	3990	ENSRNOG00000002001	Itsn1	GO:0005085(guanyl-nucleotide exchange factor activity);GO:0005089(Rho guanyl-nucleotide exchange factor activity);GO:0005509(calcium ion binding);GO:0005515(protein binding);GO:0005886(plasma membrane);GO:0005905(clathrin-coated pit);GO:0006897(endocytosis);GO:0007264(small GTPase mediated signal transduction);GO:0016020(membrane);GO:0019209(kinase activator activity);GO:0030027(lamellipodium);GO…	NA	NA	NA	intersectin 1 [Source:RGD Symbol;Acc:2935]	protein_coding	2.55161	12.5355	4.27987	1.54344	0.0001	0.0001	0.0001	52276.1	15.6739	8.13719e-18	3.05165e-14	up	yes
3838	0	chr1	+	215666628	215683628	ENSRNOT00000066896	16	1065	ENSRNOG00000020332	Tnnt3	GO:0005861(troponin complex);GO:0006942(regulation of striated muscle contraction);GO:0003009(skeletal muscle contraction);GO:0003779(actin binding);GO:0005509(calcium ion binding);GO:0005515(protein binding);GO:0005523(tropomyosin binding);GO:0006936(muscle contraction);GO:0006937(regulation of muscle contraction);GO:0030172(troponin C binding);GO:0030899(calcium-dependent ATPase activity);GO:00…	NA	K12046	NA	troponin T3, fast skeletal type [Source:RGD Symbol;Acc:3883]	protein_coding	0.0001	0.0001	0.0001	0.0001	6.56451	3.6595	7.06022	1.73569e-05	-15.8141	9.3041e-17	2.79141e-13	down	yes
34856	0	chr7	+	141054494	141068789	ENSRNOT00000088176	10	930	ENSRNOG00000055579	Tmbim6	GO:0003674(molecular_function);GO:0005575(cellular_component);GO:0005737(cytoplasm);GO:0005783(endoplasmic reticulum);GO:0005789(endoplasmic reticulum membrane);GO:0006914(autophagy);GO:0006986(response to unfolded protein);GO:0007283(spermatogenesis);GO:0010523(negative regulation of calcium ion transport into cytosol);GO:0016020(membrane);GO:0016021(integral component of membrane);GO:0019899(en…	NA	K21889	NA	transmembrane BAX inhibitor motif containing 6 [Source:RGD Symbol;Acc:3842]	protein_coding	51.819	6.82002	5.36793	157.05	0.088578	0.040103	0.053153	911.78	9.83254	3.31835e-13	8.29643e-10	up	yes
29946	0	chr5	-	141040752	141229781	ENSRNOT00000045400	92	16077	ENSRNOG00000016047	Macf1	GO:0001707(mesoderm formation);GO:0003779(actin binding);GO:0005509(calcium ion binding);GO:0005515(protein binding);GO:0005737(cytoplasm);GO:0005794(Golgi apparatus);GO:0005856(cytoskeleton);GO:0005874(microtubule);GO:0005886(plasma membrane);GO:0005938(cell cortex);GO:0006620(posttranslational protein targeting to endoplasmic reticulum membrane);GO:0006928(movement of cell or subcellular compon…	NA	K19827	NA	microtubule-actin crosslinking factor 1 [Source:RGD Symbol;Acc:1306057]	protein_coding	0.276106	0.315383	0.195185	0.035391	2.41489	6.92317	14.0452	0.0263671	-5.24512	3.36082e-12	7.20225e-09	down	yes
13921	0	chr15	+	51756978	51759434	ENSRNOT00000024067	2	1164	ENSRNOG00000017828	Egr3	GO:0001938(positive regulation of endothelial cell proliferation);GO:0002042(cell migration involved in sprouting angiogenesis);GO:0003677(DNA binding);GO:0005634(nucleus);GO:0006351(transcription, DNA-templated);GO:0006355(regulation of transcription, DNA-templated);GO:0007274(neuromuscular synaptic transmission);GO:0007422(peripheral nervous system development);GO:0033089(positive regulation of…	04625(C-type lectin receptor signaling pathway);05161(Hepatitis B);05203(Viral carcinogenesis)	K12497	NA	early growth response 3 [Source:RGD Symbol;Acc:2545]	protein_coding	34.3114	9.55533	11.8416	6.62889	0.249071	0.218357	0.435198	51.7965	5.69478	5.12015e-11	9.60091e-08	up	yes
28191	0	chr4	-	170772647	170783725	ENSRNOT00000072528	11	1926	ENSRNOG00000049593	Wbp11	GO:0003723(RNA binding);GO:0005634(nucleus);GO:0005654(nucleoplasm);GO:0005681(spliceosomal complex);GO:0005730(nucleolus);GO:0005737(cytoplasm);GO:0005829(cytosol);GO:0006364(rRNA processing);GO:0006396(RNA processing);GO:0008380(RNA splicing);GO:0016607(nuclear speck);GO:0019888(protein phosphatase regulator activity);GO:0043231(intracellular membrane-bounded organelle);GO:0045292(mRNA cis spli…	03040(Spliceosome)	K12866	NA	WW domain binding protein 11 [Source:RGD Symbol;Acc:1307911]	protein_coding	0.0001	0.0001	0.0001	0.0001	15.7395	10.3252	0.0001	1.15098e-05	-16.4068	1.2534e-09	2.08915e-06	down	yes
28190	0	chr4	-	170772163	170810080	ENSRNOT00000082312	11	2385	ENSRNOG00000049593	Wbp11	GO:0003723(RNA binding);GO:0005634(nucleus);GO:0005654(nucleoplasm);GO:0005681(spliceosomal complex);GO:0005730(nucleolus);GO:0005737(cytoplasm);GO:0005829(cytosol);GO:0006364(rRNA processing);GO:0006396(RNA processing);GO:0008380(RNA splicing);GO:0016607(nuclear speck);GO:0019888(protein phosphatase regulator activity);GO:0043231(intracellular membrane-bounded organelle);GO:0045292(mRNA cis spli…	03040(Spliceosome)	K12866	NA	WW domain binding protein 11 [Source:RGD Symbol;Acc:1307911]	protein_coding	0.0001	0.0001	0.0001	0.0001	4.40647	10.2265	0.0001	2.05014e-05	-15.5739	5.53107e-09	8.29715e-06	down	yes
29944	0	chr5	-	141039468	141363524	ENSRNOT00000084109	98	23508	ENSRNOG00000016047	Macf1	GO:0001707(mesoderm formation);GO:0003779(actin binding);GO:0005509(calcium ion binding);GO:0005515(protein binding);GO:0005737(cytoplasm);GO:0005794(Golgi apparatus);GO:0005856(cytoskeleton);GO:0005874(microtubule);GO:0005886(plasma membrane);GO:0005938(cell cortex);GO:0006620(posttranslational protein targeting to endoplasmic reticulum membrane);GO:0006928(movement of cell or subcellular compon…	NA	K19827	NA	microtubule-actin crosslinking factor 1 [Source:RGD Symbol;Acc:1306057]	protein_coding	7.09585	6.87875	0.000179	9.28565	0.0001	0.0001	0.003154	5201.35	12.3447	2.48863e-08	3.39381e-05	up	yes
17391	0	chr18	+	56431820	56457869	ENSRNOT00000079360	21	3206	ENSRNOG00000018414	Csf1r	GO:0000166(nucleotide binding);GO:0001934(positive regulation of protein phosphorylation);GO:0002376(immune system process);GO:0004672(protein kinase activity);GO:0004709(MAP kinase kinase kinase activity);GO:0004713(protein tyrosine kinase activity);GO:0004714(transmembrane receptor protein tyrosine kinase activity);GO:0004888(transmembrane signaling receptor activity);GO:0005011(macrophage colo…	04010(MAPK signaling pathway);04014(Ras signaling pathway);04015(Rap1 signaling pathway);04060(Cytokine-cytokine receptor interaction);04151(PI3K-Akt signaling pathway);04380(Osteoclast differentiation);04640(Hematopoietic cell lineage);05200(Pathways in cancer);05202(Transcriptional misregulation in cancer);05221(Acute myeloid leukemia)	K05090	EC:2.7.10.1	colony stimulating factor 1 receptor [Source:RGD Symbol;Acc:2425]	protein_coding	47.4532	0.402964	55.5914	89.7655	3.05286	0.379922	0.356024	38.2468	5.25727	2.68872e-05	0.0159346	up	yes
18832	0	chr2	-	18490102	18565842	ENSRNOT00000063821	10	3440	ENSRNOG00000029212	Vcan	GO:0001501(skeletal system development);GO:0001657(ureteric bud development);GO:0005201(extracellular matrix structural constituent);GO:0005509(calcium ion binding);GO:0005540(hyaluronic acid binding);GO:0005576(extracellular region);GO:0005615(extracellular space);GO:0007155(cell adhesion);GO:0007417(central nervous system development);GO:0007507(heart development);GO:0008347(glial cell migratio…	04514(Cell adhesion molecules (CAMs))	K06793	NA	versican [Source:RGD Symbol;Acc:619940]	protein_coding	0.0001	6.49012	0.0001	20.735	0.0001	0.0001	0.0001	68063.3	16.0546	4.81233e-05	0.0225593	up	yes
26193	0	chr4	+	14151414	14188215	ENSRNOT00000008319	12	1419	ENSRNOG00000040108	RGD1565355	GO:0006955(immune response);GO:0007166(cell surface receptor signaling pathway);GO:0016021(integral component of membrane);GO:0000122(negative regulation of transcription by RNA polymerase II);GO:0001676(long-chain fatty acid metabolic process);GO:0001893(maternal placenta development);GO:0001954(positive regulation of cell-matrix adhesion);GO:0002221(pattern recognition receptor signaling pathwa…	03320(PPAR signaling pathway);04145(Phagosome);04152(AMPK signaling pathway);04512(ECM-receptor interaction);04640(Hematopoietic cell lineage);04920(Adipocytokine signaling pathway);04931(Insulin resistance);04975(Fat digestion and absorption);04979(Cholesterol metabolism);05144(Malaria)	K06259	NA	similar to fatty acid translocase/CD36 [Source:RGD Symbol;Acc:1565355]	protein_coding	0.0001	16.979	0.0001	24.0824	0.0001	0.0001	0.0001	102654	16.6474	6.84723e-05	0.0287038	up	yes
21995	0	chr20	-	4366246	4366957	ENSRNOT00000088244	1	712	ENSRNOG00000000438	Rnf5	GO:0004842(ubiquitin-protein transferase activity);GO:0008270(zinc ion binding);GO:0009617(response to bacterium);GO:0010507(negative regulation of autophagy);GO:0016021(integral component of membrane);GO:0031648(protein destabilization);GO:0036513(Derlin-1 retrotranslocation complex);GO:0070534(protein K63-linked ubiquitination);GO:0070936(protein K48-linked ubiquitination);GO:0071712(ER-associa…	04141(Protein processing in endoplasmic reticulum)	K10666	EC:2.3.2.27	ring finger protein 5 [Source:RGD Symbol;Acc:1588458]	protein_coding	2.78227	2.05517	2.76043	13.1167	0.20244	0.179988	0.458876	18.4665	4.20684	8.35912e-05	0.0338906	up	yes
26190	0	chr4	+	14151343	14191498	ENSRNOT00000061687	13	2436	ENSRNOG00000040108	RGD1565355	GO:0006955(immune response);GO:0007166(cell surface receptor signaling pathway);GO:0016021(integral component of membrane);GO:0000122(negative regulation of transcription by RNA polymerase II);GO:0001676(long-chain fatty acid metabolic process);GO:0001893(maternal placenta development);GO:0001954(positive regulation of cell-matrix adhesion);GO:0002221(pattern recognition receptor signaling pathwa…	03320(PPAR signaling pathway);04145(Phagosome);04152(AMPK signaling pathway);04512(ECM-receptor interaction);04640(Hematopoietic cell lineage);04920(Adipocytokine signaling pathway);04931(Insulin resistance);04975(Fat digestion and absorption);04979(Cholesterol metabolism);05144(Malaria)	K06259	NA	similar to fatty acid translocase/CD36 [Source:RGD Symbol;Acc:1565355]	protein_coding	0.0001	10.2258	0.0001	4.61148	0.0001	0.0001	0.0001	37093.7	15.1789	0.000119279	0.0408139	up	yes
22210	0	chr20	+	5351621	5421098	ENSRNOT00000082538	8	1464	ENSRNOG00000038999	RT1-A1	GO:0001916(positive regulation of T cell mediated cytotoxicity);GO:0002474(antigen processing and presentation of peptide antigen via MHC class I);GO:0002517(T cell tolerance induction);GO:0002657(positive regulation of tolerance induction to nonself antigen);GO:0005102(receptor binding);GO:0005515(protein binding);GO:0005886(plasma membrane);GO:0006955(immune response);GO:0016021(integral compon…	04144(Endocytosis);04145(Phagosome);04218(Cellular senescence);04514(Cell adhesion molecules (CAMs));04612(Antigen processing and presentation);04650(Natural killer cell mediated cytotoxicity);04940(Type I diabetes mellitus);05163(Human cytomegalovirus infection);05165(Human papillomavirus infection);05166(Human T-cell leukemia virus 1 infection);05167(Kaposi sarcoma-associated herpesvirus infect…	K06751	NA	RT1 class Ia, locus A1 [Source:RGD Symbol;Acc:1595924]	protein_coding	0.0001	0.000738	20.0144	95.0745	0.0001	0.0001	0.03479	2466.91	11.2685	0.000137616	0.0439492	up	yes
12448	0	chr14	+	73889337	73963202	ENSRNOT00000081033	7	1467	ENSRNOG00000017074	Rab28	GO:0005525(GTP binding);GO:0019003(GDP binding);GO:1901998(toxin transport);GO:0003924(GTPase activity);GO:0005737(cytoplasm);GO:0005886(plasma membrane);GO:0006886(intracellular protein transport);GO:0012505(endomembrane system);GO:0032482(Rab protein signal transduction);GO:0035253(ciliary rootlet);GO:0036064(ciliary basal body)	NA	K07915	NA	RAB28, member RAS oncogene family [Source:RGD Symbol;Acc:620891]	protein_coding	0.621435	0.610017	0.801448	0.727869	0.837132	20.374	1.43758	0.0914214	-3.45132	0.000223412	0.067028	down	yes
37565	0	chr9	-	20217278	20219209	ENSRNOT00000072086	3	1237	ENSRNOG00000047113	Spsb2	GO:0004842(ubiquitin-protein transferase activity);GO:0005737(cytoplasm);GO:0016567(protein ubiquitination);GO:0019005(SCF ubiquitin ligase complex);GO:0035556(intracellular signal transduction);GO:0043161(proteasome-mediated ubiquitin-dependent protein catabolic process)	NA	K10344	NA	splA/ryanodine receptor domain and SOCS box containing 2 [Source:RGD Symbol;Acc:1310854]	protein_coding	12.5268	0.0001	0.0001	5.00875	0.0001	0.0001	0.0001	43839.4	15.4199	0.000233363	0.0686406	up	yes
27734	0	chr4	-	150443667	150471834	ENSRNOT00000076557	19	3371	ENSRNOG00000006576	Bms1	GO:0000462(maturation of SSU-rRNA from tricistronic rRNA transcript (SSU-rRNA, 5.8S rRNA, LSU-rRNA));GO:0000479(endonucleolytic cleavage of tricistronic rRNA transcript (SSU-rRNA, 5.8S rRNA, LSU-rRNA));GO:0003924(GTPase activity);GO:0005524(ATP binding);GO:0005525(GTP binding);GO:0005634(nucleus);GO:0005654(nucleoplasm);GO:0005730(nucleolus);GO:0006364(rRNA processing);GO:0030686(90S preribosome)…	03008(Ribosome biogenesis in eukaryotes)	K14569	NA	BMS1 ribosome biogenesis factor [Source:RGD Symbol;Acc:1308043]	protein_coding	0.0001	0.043353	0.069965	0.897919	4.8223	2.95738	7.69091	0.0490287	-4.35023	0.000246272	0.0695762	down	yes
11577	0	chr13	-	109338762	109483868	ENSRNOT00000067017	14	3812	ENSRNOG00000003767	Rps6kc1	GO:0004672(protein kinase activity);GO:0005524(ATP binding);GO:0005737(cytoplasm);GO:0005769(early endosome);GO:0005840(ribosome);GO:0006468(protein phosphorylation);GO:0007165(signal transduction);GO:0035091(phosphatidylinositol binding)	NA	K20839	NA	ribosomal protein S6 kinase C1 [Source:RGD Symbol;Acc:1306578]	protein_coding	4.25158	0.0001	3.5119	0.0001	0.00184	0.0001	0.0001	2854.3	11.4789	0.000290535	0.0792422	up	yes
11746	0	chr14	+	5928737	5945321	ENSRNOT00000071877	10	1706	ENSRNOG00000002134	Gbp6	GO:0003924(GTPase activity);GO:0005525(GTP binding);GO:0070062(extracellular exosome)	NA	K20908	NA	guanylate binding protein family member 6 [Source:RGD Symbol;Acc:1561523]	protein_coding	0.0001	0.0001	4.46032	3.53518	0.0001	0.0001	0.0001	19989.3	14.2869	0.00034795	0.0909693	up	yes
21162	0	chr2	+	230901126	231130336	ENSRNOT00000016026	21	2301	ENSRNOG00000011589	Camk2d	GO:0000082(G1/S transition of mitotic cell cycle);GO:0001666(response to hypoxia);GO:0002028(regulation of sodium ion transport);GO:0003254(regulation of membrane depolarization);GO:0004672(protein kinase activity);GO:0004674(protein serine/threonine kinase activity);GO:0004683(calmodulin-dependent protein kinase activity);GO:0005515(protein binding);GO:0005516(calmodulin binding);GO:0005524(ATP …	04012(ErbB signaling pathway);04020(Calcium signaling pathway);04024(cAMP signaling pathway);04066(HIF-1 signaling pathway);04114(Oocyte meiosis);04217(Necroptosis);04261(Adrenergic signaling in cardiomyocytes);04310(Wnt signaling pathway);04360(Axon guidance);04713(Circadian entrainment);04720(Long-term potentiation);04722(Neurotrophin signaling pathway);04725(Cholinergic synapse);04728(Dopamine…	K04515	EC:2.7.11.17	calcium/calmodulin-dependent protein kinase II delta [Source:RGD Symbol;Acc:2263]	protein_coding	4.14754	6.20612	0.059229	0.0001	0.023092	0.018125	0.016428	135.48	7.08194	0.000376628	0.0911258	up	yes
38901	0	chrX	-	4806277	4945725	ENSRNOT00000092829	29	5247	ENSRNOG00000052721	Kdm6a	GO:0000978(RNA polymerase II proximal promoter sequence-specific DNA binding);GO:0001701(in utero embryonic development);GO:0001843(neural tube closure);GO:0003007(heart morphogenesis);GO:0003016(respiratory system process);GO:0005634(nucleus);GO:0006338(chromatin remodeling);GO:0007507(heart development);GO:0010468(regulation of gene expression);GO:0010628(positive regulation of gene expression)…	05202(Transcriptional misregulation in cancer)	K11447	EC:1.14.11.-	lysine demethylase 6A [Source:RGD Symbol;Acc:9275041]	processed_transcript	7.83064	1.08524	1.7862	8.07754	0.881655	0.412001	0.896558	6.43075	2.68499	0.000414427	0.0986796	up	yes
16700	0	chr17	+	89951752	90033328	ENSRNOT00000057572	11	3003	ENSRNOG00000031325	Abi1	GO:0001756(somitogenesis);GO:0005515(protein binding);GO:0005622(intracellular);GO:0005634(nucleus);GO:0005737(cytoplasm);GO:0005856(cytoskeleton);GO:0005886(plasma membrane);GO:0006928(movement of cell or subcellular component);GO:0008134(transcription factor binding);GO:0008154(actin polymerization or depolymerization);GO:0016020(membrane);GO:0017124(SH3 domain binding);GO:0018108(peptidyl-tyro…	NA	NA	NA	abl-interactor 1 [Source:RGD Symbol;Acc:621008]	protein_coding	0.423571	22.8669	0.851056	0.733974	0.224336	0.395492	0.136253	24.6755	4.625	0.000776117	0.163979	up	yes
29817	0	chr5	+	137257287	137260483	ENSRNOT00000037160	8	1482	ENSRNOG00000028448	Elovl1	GO:0005783(endoplasmic reticulum);GO:0006636(unsaturated fatty acid biosynthetic process);GO:0009922(fatty acid elongase activity);GO:0016020(membrane);GO:0016021(integral component of membrane);GO:0019367(fatty acid elongation, saturated fatty acid);GO:0030148(sphingolipid biosynthetic process);GO:0030176(integral component of endoplasmic reticulum membrane);GO:0034625(fatty acid elongation, mon…	00062(Fatty acid elongation);01040(Biosynthesis of unsaturated fatty acids)	K10247	EC:2.3.1.199	ELOVL fatty acid elongase 1 [Source:RGD Symbol;Acc:1587151]	protein_coding	41.352	25.1237	26.8697	7.60914	7.42389	5.04005	5.82992	4.13887	2.04924	0.000943699	0.192337	up	yes
16942	0	chr18	-	24781477	24781560	ENSRNOT00000074239	1	84	ENSRNOG00000046190	AC112062	NA	NA	NA	NA	NA	miRNA	3.60587	12.7057	63.6261	68.7851	3.86005	1.00997	1.68865	17.0068	4.08804	0.00102879	0.205771	up	yes
32512	0	chr6	-	139140679	139142218	ENSRNOT00000006975	4	981	ENSRNOG00000030332	Ighg1	GO:0001788(antibody-dependent cellular cytotoxicity);GO:0001798(positive regulation of type IIa hypersensitivity);GO:0001812(positive regulation of type I hypersensitivity);GO:0002455(humoral immune response mediated by circulating immunoglobulin);GO:0003823(antigen binding);GO:0005615(extracellular space);GO:0006910(phagocytosis, recognition);GO:0006911(phagocytosis, engulfment);GO:0006958(compl…	NA	NA	NA	immunoglobulin heavy constant gamma 1 [Source:RGD Symbol;Acc:1359539]	protein_coding	16.0942	21.9524	14.8716	25.6882	6.83298	3.01653	5.72864	3.78446	1.92009	0.00106392	0.209959	up	yes
23333	0	chr3	-	8968616	8981362	ENSRNOT00000086717	14	1881	ENSRNOG00000018145	Crat	GO:0004092(carnitine O-acetyltransferase activity);GO:0005102(receptor binding);GO:0005739(mitochondrion);GO:0005743(mitochondrial inner membrane);GO:0005777(peroxisome);GO:0005783(endoplasmic reticulum);GO:0006631(fatty acid metabolic process);GO:0019254(carnitine metabolic process, CoA-linked)	04146(Peroxisome)	K00624	EC:2.3.1.7	carnitine O-acetyltransferase [Source:RGD Symbol;Acc:1303031]	protein_coding	5.09771	2.00025	2.36225	2.60183	0.471834	0.200402	0.894092	5.77563	2.52998	0.00166195	0.293612	up	yes
25019	0	chr3	-	121825412	121836086	ENSRNOT00000006113	7	1252	ENSRNOG00000004575	Il1a	GO:0001660(fever generation);GO:0001666(response to hypoxia);GO:0002248(connective tissue replacement involved in inflammatory response wound healing);GO:0002526(acute inflammatory response);GO:0005125(cytokine activity);GO:0005149(interleukin-1 receptor binding);GO:0005507(copper ion binding);GO:0005615(extracellular space);GO:0005737(cytoplasm);GO:0005829(cytosol);GO:0005886(plasma membrane);GO…	04010(MAPK signaling pathway);04060(Cytokine-cytokine receptor interaction);04217(Necroptosis);04218(Cellular senescence);04380(Osteoclast differentiation);04640(Hematopoietic cell lineage);04932(Non-alcoholic fatty liver disease (NAFLD));04933(AGE-RAGE signaling pathway in diabetic complications);04940(Type I diabetes mellitus);05020(Prion diseases);05132(Salmonella infection);05133(Pertussis);0…	K04383	NA	interleukin 1 alpha [Source:RGD Symbol;Acc:2890]	protein_coding	6.25496	4.42895	8.10979	8.71527	0.850636	0.728676	2.78391	4.72855	2.2414	0.0017675	0.301299	up	yes
21005	0	chr2	-	211219762	211235467	ENSRNOT00000091896	12	1944	ENSRNOG00000020255	Sars	GO:0000122(negative regulation of transcription by RNA polymerase II);GO:0001046(core promoter sequence-specific DNA binding);GO:0004828(serine-tRNA ligase activity);GO:0005524(ATP binding);GO:0005634(nucleus);GO:0005737(cytoplasm);GO:0005739(mitochondrion);GO:0005829(cytosol);GO:0006434(seryl-tRNA aminoacylation);GO:0016525(negative regulation of angiogenesis);GO:0016874(ligase activity);GO:0042…	00970(Aminoacyl-tRNA biosynthesis)	K01875	EC:6.1.1.11	seryl-tRNA synthetase [Source:RGD Symbol;Acc:628813]	protein_coding	0.654018	0.317958	2.70508	0.346467	2.15868	3.34962	16.491	0.13717	-2.86597	0.00300814	0.442252	down	yes
32466	0	chr6	-	138114266	138632203	ENSRNOT00000040702	8	1546	ENSRNOG00000034190	Ighm	GO:0003823(antigen binding);GO:0005886(plasma membrane);GO:0001895(retina homeostasis);GO:0003094(glomerular filtration);GO:0005576(extracellular region);GO:0005615(extracellular space);GO:0006898(receptor-mediated endocytosis);GO:0006910(phagocytosis, recognition);GO:0006911(phagocytosis, engulfment);GO:0006955(immune response);GO:0006958(complement activation, classical pathway);GO:0009897(exte…	NA	NA	NA	immunoglobulin heavy constant mu [Source:MGI Symbol;Acc:MGI:96448]	protein_coding	8.13543	15.6755	9.58015	19.2549	5.21685	3.25428	3.03528	3.43152	1.77885	0.00458219	0.619256	up	yes
22054	0	chr20	+	4576534	4592980	ENSRNOT00000047370	27	4023	ENSRNOG00000030630	Ehmt2	GO:0000122(negative regulation of transcription by RNA polymerase II);GO:0000790(nuclear chromatin);GO:0000977(RNA polymerase II regulatory region sequence-specific DNA binding);GO:0002039(p53 binding);GO:0005515(protein binding);GO:0005634(nucleus);GO:0005654(nucleoplasm);GO:0005730(nucleolus);GO:0006275(regulation of DNA replication);GO:0006306(DNA methylation);GO:0006357(regulation of transcri…	00310(Lysine degradation);04211(Longevity regulating pathway)	K11420	EC:2.1.1.43	euchromatic histone lysine methyltransferase 2 [Source:RGD Symbol;Acc:1302972]	protein_coding	0.99039	0.776053	0.44781	0.976469	1.28545	7.02952	1.08884	0.254476	-1.9744	0.00475409	0.627663	down	yes
27733	0	chr4	-	150443388	150471806	ENSRNOT00000008741	20	3477	ENSRNOG00000006576	Bms1	GO:0000462(maturation of SSU-rRNA from tricistronic rRNA transcript (SSU-rRNA, 5.8S rRNA, LSU-rRNA));GO:0000479(endonucleolytic cleavage of tricistronic rRNA transcript (SSU-rRNA, 5.8S rRNA, LSU-rRNA));GO:0003924(GTPase activity);GO:0005524(ATP binding);GO:0005525(GTP binding);GO:0005634(nucleus);GO:0005654(nucleoplasm);GO:0005730(nucleolus);GO:0006364(rRNA processing);GO:0030686(90S preribosome)…	03008(Ribosome biogenesis in eukaryotes)	K14569	NA	BMS1 ribosome biogenesis factor [Source:RGD Symbol;Acc:1308043]	protein_coding	5.95368	5.03313	8.33656	9.53637	1.99578	2.15748	3.64513	2.77554	1.47277	0.00570587	0.707386	up	yes
34399	0	chr7	-	120761826	120780641	ENSRNOT00000076164	13	3319	ENSRNOG00000051170	Ddx17	GO:0004004(ATP-dependent RNA helicase activity);GO:0010501(RNA secondary structure unwinding);GO:0045893(positive regulation of transcription, DNA-templated);GO:0000380(alternative mRNA splicing, via spliceosome);GO:0000381(regulation of alternative mRNA splicing, via spliceosome);GO:0001837(epithelial to mesenchymal transition);GO:0003713(transcription coactivator activity);GO:0003723(RNA bindin…	NA	K13178	EC:3.6.4.13	DEAD-box helicase 17 [Source:RGD Symbol;Acc:1304945]	protein_coding	2.92429	1.66881	2.01658	2.29732	16.3715	1.24462	6.53524	0.276599	-1.85413	0.00669152	0.790389	down	yes
9634	0	chr12	-	21866077	21923281	ENSRNOT00000075641	5	1213	ENSRNOG00000046184	RGD1561143	GO:0007169(transmembrane receptor protein tyrosine kinase signaling pathway);GO:0016021(integral component of membrane);GO:0042288(MHC class I protein binding)	NA	NA	NA	similar to cell surface receptor FDFACT [Source:RGD Symbol;Acc:1561143]	protein_coding	13.2383	6.21164	18.2866	25.4916	3.23077	5.34761	4.37122	3.66197	1.87262	0.0068615	0.799804	up	yes
12280	0	chr14	-	46523658	46524476	ENSRNOT00000079005	2	802	ENSRNOG00000060518	AABR07015057	GO:0003690(double-stranded DNA binding);GO:0003700(DNA binding transcription factor activity);GO:0008134(transcription factor binding);GO:0008283(cell proliferation);GO:0009303(rRNA transcription)	NA	NA	NA	NA	protein_coding	10.0489	0.831246	1.9631	21.7551	0.0001	0.0001	1.20577	21.517	4.4274	0.00687786	0.799804	up	yes
16457	0	chr17	+	70684340	70713726	ENSRNOT00000051067	17	4391	ENSRNOG00000018911	Pfkfb3	GO:0003873(6-phosphofructo-2-kinase activity);GO:0004331(fructose-2,6-bisphosphate 2-phosphatase activity);GO:0005524(ATP binding);GO:0005654(nucleoplasm);GO:0006000(fructose metabolic process);GO:0006003(fructose 2,6-bisphosphate metabolic process);GO:0006110(regulation of glycolytic process);GO:0007420(brain development);GO:0016311(dephosphorylation);GO:0046835(carbohydrate phosphorylation)	00051(Fructose and mannose metabolism);04066(HIF-1 signaling pathway);04152(AMPK signaling pathway)	K01103	3.1.3.46;EC:2.7.1.105	6-phosphofructo-2-kinase/fructose-2,6-biphosphatase 3 [Source:RGD Symbol;Acc:619776]	protein_coding	3.67182	0.001007	0.185143	0.150974	3.17273	7.71607	18.0837	0.103778	-3.26843	0.00723139	0.834028	down	yes
12727	0	chr14	+	86652365	86661441	ENSRNOT00000077428	18	2763	ENSRNOG00000054513	Zmiz2	GO:0005634(nucleus);GO:0005654(nucleoplasm);GO:0005739(mitochondrion);GO:0008270(zinc ion binding);GO:0030374(ligand-dependent nuclear receptor transcription coactivator activity);GO:0043596(nuclear replication fork);GO:0045944(positive regulation of transcription by RNA polymerase II)	NA	K22403	NA	zinc finger, MIZ-type containing 2 [Source:RGD Symbol;Acc:1309256]	protein_coding	5.64432	0.0001	7.70868	0.0001	0.033909	0.054542	0.0001	113.098	6.82142	0.00728336	0.834028	up	yes
34554	0	chr7	-	124225255	124317379	ENSRNOT00000013398	11	2049	ENSRNOG00000009756	Pacsin2	GO:0000910(cytokinesis);GO:0005515(protein binding);GO:0005543(phospholipid binding);GO:0005737(cytoplasm);GO:0005768(endosome);GO:0005769(early endosome);GO:0005802(trans-Golgi network);GO:0005829(cytosol);GO:0005856(cytoskeleton);GO:0005886(plasma membrane);GO:0005901(caveola);GO:0005911(cell-cell junction);GO:0005925(focal adhesion);GO:0007010(cytoskeleton organization);GO:0008092(cytoskeletal…	NA	K20123	NA	protein kinase C and casein kinase substrate in neurons 2 [Source:RGD Symbol;Acc:69411]	protein_coding	1.92186	0.872929	2.29489	2.48651	2.56959	15.4949	2.03509	0.2827	-1.82265	0.00810197	0.918917	down	yes
2342	0	chr1	-	135799801	136073483	ENSRNOT00000043854	10	2133	ENSRNOG00000032798	Slco3a1	GO:0005215(transporter activity);GO:0005886(plasma membrane);GO:0005887(integral component of plasma membrane);GO:0006811(ion transport);GO:0015347(sodium-independent organic anion transmembrane transporter activity);GO:0015732(prostaglandin transport);GO:0016021(integral component of membrane);GO:0043252(sodium-independent organic anion transport);GO:0055085(transmembrane transport);GO:0006857(o…	NA	K14353	NA	solute carrier organic anion transporter family, member 3a1 [Source:RGD Symbol;Acc:620227]	protein_coding	5.61545	2.56965	7.73745	2.49312	0.192288	1.47019	0.982264	5.22234	2.3847	0.00976798	1	up	yes
37438	0	chr9	+	16003058	16080152	ENSRNOT00000021158	49	5268	ENSRNOG00000015813	Ubr2	GO:0000151(ubiquitin ligase complex);GO:0000785(chromatin);GO:0004842(ubiquitin-protein transferase activity);GO:0005737(cytoplasm);GO:0006342(chromatin silencing);GO:0006511(ubiquitin-dependent protein catabolic process);GO:0007131(reciprocal meiotic recombination);GO:0007140(male meiotic nuclear division);GO:0007141(male meiosis I);GO:0007283(spermatogenesis);GO:0008270(zinc ion binding);GO:001…	NA	K10626	EC:2.3.2.27	ubiquitin protein ligase E3 component n-recognin 2 [Source:RGD Symbol;Acc:1593237]	protein_coding	1.05924	5.88443	7.44229	1.29213	1.18039	0.719699	1.2673	3.71238	1.89234	0.0102307	1	up	yes
30333	0	chr5	+	156215417	156318671	ENSRNOT00000067616	19	4509	ENSRNOG00000014241	Ece1	GO:0001666(response to hypoxia);GO:0001921(positive regulation of receptor recycling);GO:0004175(endopeptidase activity);GO:0004222(metalloendopeptidase activity);GO:0005768(endosome);GO:0005769(early endosome);GO:0005794(Golgi apparatus);GO:0005886(plasma membrane);GO:0006508(proteolysis);GO:0006915(apoptotic process);GO:0007507(heart development);GO:0008217(regulation of blood pressure);GO:0008…	NA	K01415	EC:3.4.24.71	endothelin converting enzyme 1 [Source:RGD Symbol;Acc:620293]	protein_coding	4.10827	5.44949	3.65422	1.2869	1.30939	1.09139	0.85015	3.34494	1.74198	0.0124636	1	up	yes
8236	0	chr11	+	31893489	32069249	ENSRNOT00000042750	39	5203	ENSRNOG00000002001	Itsn1	GO:0005085(guanyl-nucleotide exchange factor activity);GO:0005089(Rho guanyl-nucleotide exchange factor activity);GO:0005509(calcium ion binding);GO:0005515(protein binding);GO:0005886(plasma membrane);GO:0005905(clathrin-coated pit);GO:0006897(endocytosis);GO:0007264(small GTPase mediated signal transduction);GO:0016020(membrane);GO:0019209(kinase activator activity);GO:0030027(lamellipodium);GO…	NA	NA	NA	intersectin 1 [Source:RGD Symbol;Acc:2935]	protein_coding	0.0001	1.90259	0.014705	0.549511	8.21733	6.42971	3.35475	0.102778	-3.2824	0.0142181	1	down	yes
21887	0	chr20	-	3812287	3813673	ENSRNOT00000081085	3	485	ENSRNOG00000000467	Ring1	GO:0000151(ubiquitin ligase complex);GO:0001739(sex chromatin);GO:0003674(molecular_function);GO:0003682(chromatin binding);GO:0005575(cellular_component);GO:0005634(nucleus);GO:0005654(nucleoplasm);GO:0005829(cytosol);GO:0006351(transcription, DNA-templated);GO:0008150(biological_process);GO:0009952(anterior/posterior pattern specification);GO:0016574(histone ubiquitination);GO:0016604(nuclear b…	NA	K10695	EC:2.3.2.27	ring finger protein 1 [Source:RGD Symbol;Acc:3576]	protein_coding	5.00931	4.77501	9.20645	12.0893	1.30293	0.0001	2.20676	6.64143	2.73149	0.0157019	1	up	yes
1340	0	chr1	-	84154703	84168074	ENSRNOT00000028348	18	2300	ENSRNOG00000020882	Shkbp1	GO:0005764(lysosome);GO:0045742(positive regulation of epidermal growth factor receptor signaling pathway);GO:0051260(protein homooligomerization)	NA	K21953	NA	Sh3kbp1 binding protein 1 [Source:RGD Symbol;Acc:1309281]	protein_coding	11.7181	6.67276	12.0663	11.1676	2.94368	3.58012	6.55818	2.38638	1.25483	0.0179173	1	up	yes
34317	0	chr7	+	118685181	118694015	ENSRNOT00000068221	4	1429	ENSRNOG00000042771	Apol3	GO:0005576(extracellular region);GO:0006869(lipid transport);GO:0007165(signal transduction);GO:0008289(lipid binding);GO:0016020(membrane);GO:0042157(lipoprotein metabolic process);GO:0043123(positive regulation of I-kappaB kinase/NF-kappaB signaling);GO:0050896(response to stimulus)	NA	K14480	NA	apolipoprotein L, 3 [Source:RGD Symbol;Acc:1306480]	protein_coding	84.8816	9.00255	23.3066	12.7624	8.9407	7.9295	15.5017	3.01079	1.59014	0.0215532	1	up	yes
22196	0	chr20	+	5262466	5269337	ENSRNOT00000080585	13	3379	ENSRNOG00000000461	Brd2	GO:0003682(chromatin binding);GO:0005634(nucleus);GO:0005737(cytoplasm);GO:0006334(nucleosome assembly);GO:0006351(transcription, DNA-templated);GO:0006357(regulation of transcription by RNA polymerase II);GO:0016569(covalent chromatin modification);GO:0070577(lysine-acetylated histone binding);GO:0005654(nucleoplasm);GO:0006355(regulation of transcription, DNA-templated);GO:0016607(nuclear speck)	NA	K08871	NA	bromodomain containing 2 [Source:RGD Symbol;Acc:1303324]	nonsense_mediated_decay	31.8388	0.735528	1.45706	2.08905	2.4852	0.842574	1.50196	5.60907	2.48776	0.0222766	1	up	yes
34405	0	chr7	-	120768450	120771815	ENSRNOT00000076915	5	813	ENSRNOG00000051170	Ddx17	GO:0004004(ATP-dependent RNA helicase activity);GO:0010501(RNA secondary structure unwinding);GO:0045893(positive regulation of transcription, DNA-templated);GO:0000380(alternative mRNA splicing, via spliceosome);GO:0000381(regulation of alternative mRNA splicing, via spliceosome);GO:0001837(epithelial to mesenchymal transition);GO:0003713(transcription coactivator activity);GO:0003723(RNA bindin…	NA	K13178	EC:3.6.4.13	DEAD-box helicase 17 [Source:RGD Symbol;Acc:1304945]	retained_intron	1.24533	0.988539	2.52321	4.1135	13.7427	2.34514	7.01412	0.287981	-1.79595	0.0236953	1	down	yes
3121	0	chr1	-	176078574	176079125	ENSRNOT00000047044	1	552	ENSRNOG00000029082	AABR07005031	GO:0005506(iron ion binding);GO:0006826(iron ion transport);GO:0006880(intracellular sequestering of iron ion);GO:0008043(intracellular ferritin complex);GO:0008199(ferric iron binding)	NA	NA	NA	NA	protein_coding	7.49525	1.72541	4.53876	5.69717	16.7789	24.1597	2.97686	0.332284	-1.58951	0.024198	1	down	yes
22183	0	chr20	-	5189390	5192000	ENSRNOT00000079677	4	1679	ENSRNOG00000055156	LOC103694380	GO:0000122(negative regulation of transcription by RNA polymerase II);GO:0000165(MAPK cascade);GO:0000185(activation of MAPKKK activity);GO:0000187(activation of MAPK activity);GO:0001666(response to hypoxia);GO:0001775(cell activation);GO:0001819(positive regulation of cytokine production);GO:0001891(phagocytic cup);GO:0001932(regulation of protein phosphorylation);GO:0001934(positive regulation…	01523(Antifolate resistance);04010(MAPK signaling pathway);04060(Cytokine-cytokine receptor interaction);04064(NF-kappa B signaling pathway);04071(Sphingolipid signaling pathway);04150(mTOR signaling pathway);04210(Apoptosis);04217(Necroptosis);04350(TGF-beta signaling pathway);04380(Osteoclast differentiation);04612(Antigen processing and presentation);04620(Toll-like receptor signaling pathway)…	K03156	NA	tumor necrosis factor-like [Source:RGD Symbol;Acc:9404643]	protein_coding	100.46	30.2096	34.891	25.9753	24.2799	19.2795	11.9843	2.58628	1.37088	0.0260939	1	up	yes
28196	0	chr4	-	170893946	170912629	ENSRNOT00000055691	7	1005	ENSRNOG00000005787	Erp27	GO:0005783(endoplasmic reticulum)	NA	K20355	NA	endoplasmic reticulum protein 27 [Source:RGD Symbol;Acc:1565381]	protein_coding	1.18335	15.1881	11.3811	2.1439	1.3755	1.67083	2.49024	4.04985	2.01787	0.0269036	1	up	yes
13649	0	chr15	-	36111986	36114752	ENSRNOT00000045209	5	788	ENSRNOG00000046301	Gzmbl3	GO:0004252(serine-type endopeptidase activity);GO:0006508(proteolysis);GO:0008626(granzyme-mediated apoptotic signaling pathway);GO:0016485(protein processing);GO:0030141(secretory granule)	NA	NA	NA	Granzyme B-like 3 [Source:RGD Symbol;Acc:2320502]	protein_coding	0.72088	5.42732	7.26327	4.60208	23.7629	17.5825	3.94865	0.298276	-1.74528	0.0271944	1	down	yes
37253	0	chr9	+	8052210	8198800	ENSRNOT00000073659	17	2273	ENSRNOG00000050325	Adgre4	GO:0004930(G-protein coupled receptor activity);GO:0005509(calcium ion binding);GO:0007166(cell surface receptor signaling pathway);GO:0007186(G-protein coupled receptor signaling pathway);GO:0009986(cell surface);GO:0016021(integral component of membrane)	NA	K08445	NA	adhesion G protein-coupled receptor E4 [Source:RGD Symbol;Acc:1359641]	protein_coding	2.18326	5.39469	4.20909	8.81877	1.66318	1.99736	0.887492	3.39803	1.7647	0.0281206	1	up	yes
4915	0	chr1	+	266105130	266122011	ENSRNOT00000088243	9	1854	ENSRNOG00000019674	Mfsd13a	GO:0016021(integral component of membrane)	NA	NA	NA	major facilitator superfamily domain containing 13A [Source:RGD Symbol;Acc:1309313]	protein_coding	11.5719	2.81397	3.81704	6.96572	0.808208	2.77771	1.5681	3.66248	1.87282	0.02844	1	up	yes
9790	0	chr12	+	25411207	25488156	ENSRNOT00000077189	35	4695	ENSRNOG00000001479	Gtf2i	GO:0000981(RNA polymerase II transcription factor activity, sequence-specific DNA binding);GO:0003674(molecular_function);GO:0003677(DNA binding);GO:0003700(DNA binding transcription factor activity);GO:0005575(cellular_component);GO:0005634(nucleus);GO:0005654(nucleoplasm);GO:0005737(cytoplasm);GO:0006351(transcription, DNA-templated);GO:0006355(regulation of transcription, DNA-templated);GO:000…	03022(Basal transcription factors);04022(cGMP-PKG signaling pathway)	K03121	NA	general transcription factor II I [Source:RGD Symbol;Acc:727961]	protein_coding	6.65451	0.483394	0.3554	0.248274	0.953798	9.00686	15.2465	0.230339	-2.11817	0.0293381	1	down	yes
20503	0	chr2	+	189400696	189413608	ENSRNOT00000046919	6	1552	ENSRNOG00000017758	LOC361985	GO:0016021(integral component of membrane)	NA	NA	NA	similar to NICE-3 [Source:RGD Symbol;Acc:1359625]	protein_coding	32.5392	4.48155	3.39577	7.22744	1.51559	3.34939	5.30553	3.5134	1.81287	0.0308938	1	up	yes
6343	0	chr10	-	57060007	57064600	ENSRNOT00000032926	5	1705	ENSRNOG00000026647	Cxcl16	GO:0005041(low-density lipoprotein particle receptor activity);GO:0005044(scavenger receptor activity);GO:0005615(extracellular space);GO:0006898(receptor-mediated endocytosis);GO:0008009(chemokine activity);GO:0010469(regulation of receptor activity);GO:0010818(T cell chemotaxis);GO:0016020(membrane);GO:0016021(integral component of membrane);GO:0030307(positive regulation of cell growth);GO:003…	04060(Cytokine-cytokine receptor interaction);04062(Chemokine signaling pathway)	K10035	NA	C-X-C motif chemokine ligand 16 [Source:RGD Symbol;Acc:1562928]	protein_coding	6.25956	34.1661	60.3444	61.141	4.38183	22.2423	6.80283	3.6328	1.86108	0.0320683	1	up	yes
8239	0	chr11	+	32211115	32263899	ENSRNOT00000087452	3	699	ENSRNOG00000059381	Mrps6	GO:0003735(structural constituent of ribosome);GO:0005739(mitochondrion);GO:0005763(mitochondrial small ribosomal subunit);GO:0005840(ribosome);GO:0006412(translation);GO:0019843(rRNA binding);GO:0032543(mitochondrial translation);GO:0070181(small ribosomal subunit rRNA binding)	03010(Ribosome)	K02990	NA	mitochondrial ribosomal protein S6 [Source:RGD Symbol;Acc:2322928]	protein_coding	138.924	8.28657	15.2786	15.0442	10.4573	14.0731	6.76524	4.25459	2.08902	0.0321698	1	up	yes
32389	0	chr6	+	135890931	135903647	ENSRNOT00000042973	13	3797	ENSRNOG00000010165	Tnfaip2	GO:0000145(exocyst);GO:0000149(SNARE binding);GO:0006887(exocytosis);GO:0051601(exocyst localization)	NA	K19989	NA	TNF alpha induced protein 2 [Source:RGD Symbol;Acc:1594556]	protein_coding	22.8837	4.56975	16.3403	20.1451	2.2298	9.38743	4.54533	2.96699	1.569	0.0323383	1	up	yes
14556	0	chr16	+	18648866	18667968	ENSRNOT00000014862	7	824	ENSRNOG00000011165	Dydc1	GO:0000781(chromosome, telomeric region);GO:0006348(chromatin silencing at telomere);GO:0042800(histone methyltransferase activity (H3-K4 specific));GO:0048188(Set1C/COMPASS complex);GO:0051568(histone H3-K4 methylation)	NA	NA	NA	DPY30 domain containing 1 [Source:RGD Symbol;Acc:1588855]	protein_coding	0.472763	1.25994	1.714	0.484204	4.68446	6.71253	0.426841	0.249342	-2.0038	0.0323961	1	down	yes
22091	0	chr20	+	4855829	4858447	ENSRNOT00000001110	4	1687	ENSRNOG00000000837	Tnf	GO:0000122(negative regulation of transcription by RNA polymerase II);GO:0000165(MAPK cascade);GO:0000185(activation of MAPKKK activity);GO:0000187(activation of MAPK activity);GO:0001666(response to hypoxia);GO:0001775(cell activation);GO:0001819(positive regulation of cytokine production);GO:0001891(phagocytic cup);GO:0001932(regulation of protein phosphorylation);GO:0001934(positive regulation…	01523(Antifolate resistance);04010(MAPK signaling pathway);04060(Cytokine-cytokine receptor interaction);04064(NF-kappa B signaling pathway);04071(Sphingolipid signaling pathway);04150(mTOR signaling pathway);04210(Apoptosis);04217(Necroptosis);04350(TGF-beta signaling pathway);04380(Osteoclast differentiation);04612(Antigen processing and presentation);04620(Toll-like receptor signaling pathway)…	K03156	NA	tumor necrosis factor [Source:RGD Symbol;Acc:3876]	protein_coding	117.822	29.4583	24.4385	44.6248	23.7305	23.7242	16.0559	2.55482	1.35322	0.0324052	1	up	yes
22208	0	chr20	+	5351621	5418012	ENSRNOT00000041590	8	1557	ENSRNOG00000038999	RT1-A1	GO:0001916(positive regulation of T cell mediated cytotoxicity);GO:0002474(antigen processing and presentation of peptide antigen via MHC class I);GO:0002517(T cell tolerance induction);GO:0002657(positive regulation of tolerance induction to nonself antigen);GO:0005102(receptor binding);GO:0005515(protein binding);GO:0005886(plasma membrane);GO:0006955(immune response);GO:0016021(integral compon…	04144(Endocytosis);04145(Phagosome);04218(Cellular senescence);04514(Cell adhesion molecules (CAMs));04612(Antigen processing and presentation);04650(Natural killer cell mediated cytotoxicity);04940(Type I diabetes mellitus);05163(Human cytomegalovirus infection);05165(Human papillomavirus infection);05166(Human T-cell leukemia virus 1 infection);05167(Kaposi sarcoma-associated herpesvirus infect…	K06751	NA	RT1 class Ia, locus A1 [Source:RGD Symbol;Acc:1595924]	protein_coding	52.8548	25.6426	72.3472	0.0001	3.51098	2.96461	0.0001	17.4705	4.12685	0.0330441	1	up	yes
27838	0	chr4	+	156107620	156131583	ENSRNOT00000038297	6	1171	ENSRNOG00000027655	Clec4b2	GO:0005623(cell);GO:0016021(integral component of membrane);GO:0030246(carbohydrate binding);GO:0051281(positive regulation of release of sequestered calcium ion into cytosol)	04625(C-type lectin receptor signaling pathway)	K17514	NA	C-type lectin domain family 4, member B2 [Source:RGD Symbol;Acc:1359354]	protein_coding	51.3635	2.07537	11.6531	5.98104	3.59785	5.94527	2.10557	4.57603	2.1941	0.0335915	1	up	yes
21438	0	chr2	-	256897778	256915563	ENSRNOT00000084873	8	2922	ENSRNOG00000022218	Ifi44	GO:0003674(molecular_function);GO:0005737(cytoplasm);GO:0008150(biological_process)	NA	NA	NA	interferon-induced protein 44 [Source:RGD Symbol;Acc:1310523]	protein_coding	2.72261	5.23573	5.06596	5.52416	15.0306	7.13691	7.64522	0.466624	-1.09967	0.0345767	1	down	yes
22067	0	chr20	-	4673843	4792450	ENSRNOT00000091344	8	2070	ENSRNOG00000061639	AABR07044404	GO:0001916(positive regulation of T cell mediated cytotoxicity);GO:0002474(antigen processing and presentation of peptide antigen via MHC class I);GO:0002485(antigen processing and presentation of endogenous peptide antigen via MHC class I via ER pathway, TAP-dependent);GO:0005102(receptor binding);GO:0005515(protein binding);GO:0005886(plasma membrane);GO:0006955(immune response);GO:0009897(exte…	NA	NA	NA	NA	protein_coding	9.48892	3.08963	2.66451	2.33262	1.7227	0.209916	0.0001	6.82034	2.76984	0.0353946	1	up	yes
34592	0	chr7	+	126096831	126141636	ENSRNOT00000088042	15	2223	ENSRNOG00000014137	Fbln1	GO:0001933(negative regulation of protein phosphorylation);GO:0001968(fibronectin binding);GO:0003674(molecular_function);GO:0005178(integrin binding);GO:0005201(extracellular matrix structural constituent);GO:0005509(calcium ion binding);GO:0005575(cellular_component);GO:0005576(extracellular region);GO:0005577(fibrinogen complex);GO:0005604(basement membrane);GO:0005615(extracellular space);GO:…	NA	K17307	NA	fibulin 1 [Source:RGD Symbol;Acc:1308667]	protein_coding	10.5429	1.42082	1.87193	1.72874	0.814766	1.34406	0.56902	4.27932	2.09738	0.0356363	1	up	yes
23598	0	chr3	-	20418944	20419417	ENSRNOT00000077772	2	345	ENSRNOG00000058552	AABR07051733	GO:0002377(immunoglobulin production);GO:0005615(extracellular space);GO:0006955(immune response)	NA	NA	NA	NA	protein_coding	1.18613	1.03231	1.16106	0.620506	2.85749	2.4647	6.97365	0.243985	-2.03513	0.0356634	1	down	yes
9614	0	chr12	+	20882344	20890965	ENSRNOT00000068118	5	2846	ENSRNOG00000047077	LOC681182	GO:0016021(integral component of membrane);GO:0042288(MHC class I protein binding)	NA	NA	NA	similar to paired immunoglobin-like type 2 receptor beta [Source:RGD Symbol;Acc:1583509]	protein_coding	3.17247	3.46423	6.16116	9.54164	2.00863	1.37085	3.52002	2.42838	1.27999	0.0366685	1	up	yes
34561	0	chr7	-	124501988	124620703	ENSRNOT00000017727	23	4237	ENSRNOG00000010617	Scube1	GO:0005509(calcium ion binding);GO:0005615(extracellular space);GO:0007165(signal transduction);GO:0009897(external side of plasma membrane);GO:0009986(cell surface);GO:0019897(extrinsic component of plasma membrane);GO:0030154(cell differentiation);GO:0042802(identical protein binding);GO:0045880(positive regulation of smoothened signaling pathway);GO:0046982(protein heterodimerization activity)…	NA	NA	NA	signal peptide, CUB domain and EGF like domain containing 1 [Source:RGD Symbol;Acc:1309015]	protein_coding	13.9313	0.223633	1.25558	1.29136	0.69475	1.1334	0.170535	6.2673	2.64784	0.0377676	1	up	yes
4416	0	chr1	-	231394607	231530786	ENSRNOT00000018452	19	4002	ENSRNOG00000013239	Tle4	GO:0000122(negative regulation of transcription by RNA polymerase II);GO:0003682(chromatin binding);GO:0003714(transcription corepressor activity);GO:0005515(protein binding);GO:0005634(nucleus);GO:0006351(transcription, DNA-templated);GO:0006355(regulation of transcription, DNA-templated);GO:0016055(Wnt signaling pathway);GO:0045892(negative regulation of transcription, DNA-templated);GO:0070491…	NA	NA	NA	TLE family member 4, transcriptional corepressor [Source:RGD Symbol;Acc:3868]	protein_coding	14.1395	6.35165	7.50115	7.18885	2.16322	5.57847	1.30191	2.91763	1.5448	0.0417985	1	up	yes
1987	0	chr1	-	102810114	102849430	ENSRNOT00000086856	23	4641	ENSRNOG00000055531	Saa4	GO:0005576(extracellular region);GO:0005615(extracellular space);GO:0006953(acute-phase response);GO:0034364(high-density lipoprotein particle);GO:0042056(chemoattractant activity);GO:0060326(cell chemotaxis);GO:0006996(organelle organization);GO:0007596(blood coagulation);GO:0031084(BLOC-2 complex);GO:0043473(pigmentation);GO:0070062(extracellular exosome)	NA	K17310;K20191	NA	serum amyloid A4 [Source:RGD Symbol;Acc:1307371]	protein_coding	24.1358	1.89597	8.86704	8.24639	2.14481	5.75887	1.81462	3.32969	1.73539	0.0449147	1	up	yes
24566	0	chr3	-	94353094	94419048	ENSRNOT00000015775	16	4120	ENSRNOG00000011358	Hipk3	GO:0003677(DNA binding);GO:0004672(protein kinase activity);GO:0004674(protein serine/threonine kinase activity);GO:0005524(ATP binding);GO:0005737(cytoplasm);GO:0005829(cytosol);GO:0006355(regulation of transcription, DNA-templated);GO:0006468(protein phosphorylation);GO:0006915(apoptotic process);GO:0009299(mRNA transcription);GO:0016604(nuclear body);GO:0016605(PML body);GO:0018105(peptidyl-se…	04218(Cellular senescence)	K08826	EC:2.7.11.1	homeodomain interacting protein kinase 3 [Source:RGD Symbol;Acc:619884]	protein_coding	5.85536	2.54631	4.35204	4.33634	0.405576	2.60189	1.07618	3.13875	1.65019	0.0484598	1	up	yes
36537	0	chr8	+	95968652	96012696	ENSRNOT00000015057	9	3139	ENSRNOG00000011071	Nt5e	GO:0000166(nucleotide binding);GO:0005654(nucleoplasm);GO:0005829(cytosol);GO:0005886(plasma membrane);GO:0006164(purine nucleotide biosynthetic process);GO:0006196(AMP catabolic process);GO:0007159(leukocyte cell-cell adhesion);GO:0007420(brain development);GO:0008198(ferrous iron binding);GO:0008253(5'-nucleotidase activity);GO:0009986(cell surface);GO:0010044(response to aluminum ion);GO:00160…	00230(Purine metabolism);00240(Pyrimidine metabolism);00760(Nicotinate and nicotinamide metabolism)	K19970	EC:3.1.3.5	5' nucleotidase, ecto [Source:RGD Symbol;Acc:61956]	protein_coding	11.1638	3.00023	4.55199	3.06556	2.31963	1.72609	2.67851	2.42945	1.28063	0.0499369	1	up	yes

## Sheet: CIA2 VS NORMAL
t_id	class_code	chr	strand	start	end	t_name	num_exons	length	gene_id	gene_name	GO	KEGG	KO_ENTRY	EC	Description	trans_type	FPKM.CIA1_2	FPKM.CIA2_2	FPKM.CIA3_2	FPKM.CIA4_2	FPKM.Normal1	FPKM.Normal2	FPKM.Normal3	fc	log2(fc)	pval	qval	regulation	significant
5676	0	chr10	-	31278746	31419235	ENSRNOT00000059496	30	6253	ENSRNOG00000006557	Cyfip2	GO:0000340(RNA 7-methylguanosine cap binding);GO:0000902(cell morphogenesis);GO:0005737(cytoplasm);GO:0006417(regulation of translation);GO:0006915(apoptotic process);GO:0007411(axon guidance);GO:0016020(membrane);GO:0030031(cell projection assembly);GO:0031175(neuron projection development);GO:0031209(SCAR complex);GO:0043005(neuron projection);GO:0045202(synapse);GO:0045862(positive regulation …	03013(RNA transport);04810(Regulation of actin cytoskeleton)	K05749	NA	cytoplasmic FMR1 interacting protein 2 [Source:RGD Symbol;Acc:1305048]	protein_coding	2.17009	0.797901	4.49543	4.0465	33.6811	2.47585	59.9308	0.0898393	-3.47651	5.79701e-07	0.000416546	down	yes
9790	0	chr12	+	25411207	25488156	ENSRNOT00000077189	35	4695	ENSRNOG00000001479	Gtf2i	GO:0000981(RNA polymerase II transcription factor activity, sequence-specific DNA binding);GO:0003674(molecular_function);GO:0003677(DNA binding);GO:0003700(DNA binding transcription factor activity);GO:0005575(cellular_component);GO:0005634(nucleus);GO:0005654(nucleoplasm);GO:0005737(cytoplasm);GO:0006351(transcription, DNA-templated);GO:0006355(regulation of transcription, DNA-templated);GO:000…	03022(Basal transcription factors);04022(cGMP-PKG signaling pathway)	K03121	NA	general transcription factor II I [Source:RGD Symbol;Acc:727961]	protein_coding	0.685406	0.107893	0.308476	1.11003	0.953798	9.00686	15.2465	0.0658088	-3.92558	1.28378e-06	0.000842163	down	yes
10035	0	chr12	-	39690397	39697465	ENSRNOT00000078683	4	1027	ENSRNOG00000001274	Vps29	GO:0005768(endosome);GO:0005769(early endosome);GO:0005770(late endosome);GO:0005829(cytosol);GO:0006886(intracellular protein transport);GO:0008270(zinc ion binding);GO:0010008(endosome membrane);GO:0010506(regulation of autophagy);GO:0015031(protein transport);GO:0030904(retromer complex);GO:0030906(retromer, cargo-selective complex);GO:0042147(retrograde transport, endosome to Golgi);GO:004323…	04144(Endocytosis)	K18467	NA	VPS29 retromer complex component [Source:RGD Symbol;Acc:1308332]	protein_coding	4.92166	0.0001	10.8539	12.5937	0.0001	0.017585	0.030969	437.313	8.77252	6.7913e-06	0.00310507	up	yes
8776	0	chr11	+	71981060	72021224	ENSRNOT00000077269	14	5466	ENSRNOG00000001747	LOC100910732	GO:0003300(cardiac muscle hypertrophy);GO:0003674(molecular_function);GO:0004672(protein kinase activity);GO:0004674(protein serine/threonine kinase activity);GO:0005524(ATP binding);GO:0005634(nucleus);GO:0005737(cytoplasm);GO:0005829(cytosol);GO:0006468(protein phosphorylation);GO:0007266(Rho protein signal transduction);GO:0007346(regulation of mitotic cell cycle);GO:0016020(membrane);GO:00163…	04010(MAPK signaling pathway);04012(ErbB signaling pathway);04014(Ras signaling pathway);04360(Axon guidance);04510(Focal adhesion);04660(T cell receptor signaling pathway);04810(Regulation of actin cytoskeleton);05170(Human immunodeficiency virus 1 infection);05211(Renal cell carcinoma)	K04410	EC:2.7.11.1	serine/threonine-protein kinase PAK 2-like [Source:RGD Symbol;Acc:6497075]	protein_coding	0.0001	10.9497	0.0001	20.8894	0.0001	0.0001	0.0001	79598.2	16.2804	2.26866e-05	0.00814991	up	yes
17023	0	chr18	+	28370085	28390717	ENSRNOT00000083993	14	4541	ENSRNOG00000019875	Matr3	GO:0002218(activation of innate immune response);GO:0003170(heart valve development);GO:0003281(ventricular septum development);GO:0003674(molecular_function);GO:0003723(RNA binding);GO:0005634(nucleus);GO:0005737(cytoplasm);GO:0008150(biological_process);GO:0008270(zinc ion binding);GO:0010608(posttranscriptional regulation of gene expression);GO:0016020(membrane);GO:0016363(nuclear matrix);GO:0…	NA	K13213	NA	matrin 3 [Source:RGD Symbol;Acc:3052]	protein_coding	21.5474	13.8207	0.646624	0.784299	0.417422	0.319669	0.49066	22.4795	4.49054	3.53204e-05	0.0108758	up	yes
30240	0	chr5	+	152681131	152686806	ENSRNOT00000022574	5	1054	ENSRNOG00000016810	Stmn1	GO:0005737(cytoplasm);GO:0007019(microtubule depolymerization);GO:0015631(tubulin binding);GO:0031175(neuron projection development);GO:0043005(neuron projection);GO:0051493(regulation of cytoskeleton organization);GO:0000281(mitotic cytokinesis);GO:0005622(intracellular);GO:0005829(cytosol);GO:0005874(microtubule);GO:0007052(mitotic spindle organization);GO:0007409(axonogenesis);GO:0007420(brain…	04010(MAPK signaling pathway);05206(MicroRNAs in cancer)	NA	NA	stathmin 1 [Source:RGD Symbol;Acc:2992]	protein_coding	0.0001	7.22786	29.7851	0.0001	0.0001	0.0001	0.0001	92532.9	16.4977	0.00011135	0.0284755	up	yes
7631	0	chr10	+	94954911	94961791	ENSRNOT00000047657	4	1178	ENSRNOG00000042524	AABR07030590	GO:0005622(intracellular);GO:0005623(cell);GO:0005887(integral component of plasma membrane);GO:0016021(integral component of membrane);GO:0033004(negative regulation of mast cell activation);GO:0042629(mast cell granule);GO:0043303(mast cell degranulation)	NA	NA	NA	mast cell immunoglobulin-like receptor 1 [Source:NCBI gene;Acc:59105]	protein_coding	0.0001	0.0001	9.68642	10.6543	0.0001	0.0001	0.0001	50852.2	15.634	0.000127402	0.0310038	up	yes
12675	0	chr14	+	85311833	85313187	ENSRNOT00000064933	3	950	ENSRNOG00000008951	Rasl10a	GO:0003924(GTPase activity);GO:0005525(GTP binding);GO:0007165(signal transduction);GO:0016020(membrane)	NA	K07850	NA	RAS-like, family 10, member A [Source:RGD Symbol;Acc:1306100]	protein_coding	0.0001	6.07556	0.0001	10.6449	0.0001	0.0001	0.0001	41801.6	15.3513	0.00026637	0.0582303	up	yes
17002	0	chr18	+	27657628	27661429	ENSRNOT00000026303	2	3130	ENSRNOG00000019422	Egr1	GO:0000122(negative regulation of transcription by RNA polymerase II);GO:0000976(transcription regulatory region sequence-specific DNA binding);GO:0000977(RNA polymerase II regulatory region sequence-specific DNA binding);GO:0000979(RNA polymerase II core promoter sequence-specific DNA binding);GO:0001666(response to hypoxia);GO:0002931(response to ischemia);GO:0003676(nucleic acid binding);GO:00…	04371(Apelin signaling pathway);04912(GnRH signaling pathway);04928(Parathyroid hormone synthesis, secretion and action);04933(AGE-RAGE signaling pathway in diabetic complications);05020(Prion diseases);05166(Human T-cell leukemia virus 1 infection)	K09203	NA	early growth response 1 [Source:RGD Symbol;Acc:2544]	protein_coding	160.862	103.49	139.677	118.788	561.281	834.108	99.376	0.262324	-1.93058	0.000879593	0.159895	down	yes
5526	0	chr10	-	15577249	15577977	ENSRNOT00000052292	3	429	ENSRNOG00000045989	Hba-a3	GO:0005344(oxygen carrier activity);GO:0005506(iron ion binding);GO:0005833(hemoglobin complex);GO:0015671(oxygen transport);GO:0019825(oxygen binding);GO:0020037(heme binding);GO:0043177(organic acid binding);GO:0051291(protein heterooligomerization)	05143(African trypanosomiasis);05144(Malaria)	K13822	NA	hemoglobin alpha, adult chain 3 [Source:RGD Symbol;Acc:1359209]	protein_coding	5024.3	7357.22	1737.15	1331.56	58.9492	66.1885	1550.14	6.91688	2.79012	0.00113842	0.19743	up	yes
5836	0	chr10	-	38024477	38024937	ENSRNOT00000042688	1	461	ENSRNOG00000032825	Rpl30	GO:0003723(RNA binding);GO:0003735(structural constituent of ribosome);GO:0006412(translation);GO:0022625(cytosolic large ribosomal subunit)	03010(Ribosome)	K02908	NA	ribosomal protein L30 [Source:RGD Symbol;Acc:621201]	protein_coding	189.518	127.479	236.673	197.626	647.348	473.536	330.817	0.388146	-1.36533	0.00121979	0.206789	down	yes
40305	0	chrX	+	122507374	122690463	ENSRNOT00000032275	53	6660	ENSRNOG00000013321	Dock11	GO:0001782(B cell homeostasis);GO:0002315(marginal zone B cell differentiation);GO:0005085(guanyl-nucleotide exchange factor activity);GO:0005089(Rho guanyl-nucleotide exchange factor activity);GO:0005622(intracellular);GO:0007264(small GTPase mediated signal transduction);GO:0017048(Rho GTPase binding);GO:0043547(positive regulation of GTPase activity);GO:0051491(positive regulation of filopodiu…	NA	K21853	NA	dedicator of cytokinesis 11 [Source:RGD Symbol;Acc:1564707]	protein_coding	5.32285	9.95284	4.27721	1.55626	2.04366	0.567787	1.07799	4.29114	2.10136	0.00142546	0.228802	up	yes
18047	0	chr19	+	24849356	24854953	ENSRNOT00000090312	11	1730	ENSRNOG00000004373	Ddx39a	GO:0000398(mRNA splicing, via spliceosome);GO:0003723(RNA binding);GO:0004004(ATP-dependent RNA helicase activity);GO:0005524(ATP binding);GO:0005634(nucleus);GO:0005681(spliceosomal complex);GO:0005730(nucleolus);GO:0005737(cytoplasm);GO:0006406(mRNA export from nucleus);GO:0006974(cellular response to DNA damage stimulus);GO:0010468(regulation of gene expression);GO:0010501(RNA secondary struct…	NA	K13182	EC:3.6.4.13	DExD-box helicase 39A [Source:RGD Symbol;Acc:619920]	protein_coding	38.403	15.3762	35.3668	43.8957	8.09094	3.29055	22.3292	2.95993	1.56556	0.00180999	0.281537	up	yes
22212	0	chr20	+	5375650	5377440	ENSRNOT00000038660	3	715	ENSRNOG00000030712	RT1-A2	GO:0001916(positive regulation of T cell mediated cytotoxicity);GO:0002474(antigen processing and presentation of peptide antigen via MHC class I);GO:0002485(antigen processing and presentation of endogenous peptide antigen via MHC class I via ER pathway, TAP-dependent);GO:0005102(receptor binding);GO:0005515(protein binding);GO:0005886(plasma membrane);GO:0006955(immune response);GO:0009897(exte…	04144(Endocytosis);04145(Phagosome);04218(Cellular senescence);04514(Cell adhesion molecules (CAMs));04612(Antigen processing and presentation);04650(Natural killer cell mediated cytotoxicity);04940(Type I diabetes mellitus);05163(Human cytomegalovirus infection);05165(Human papillomavirus infection);05166(Human T-cell leukemia virus 1 infection);05167(Kaposi sarcoma-associated herpesvirus infect…	K06751	NA	RT1 class Ia, locus A2 [Source:RGD Symbol;Acc:1595923]	retained_intron	1.24753	53.9825	39.0372	5.57857	1.40849	1.3845	6.8513	7.76463	2.95692	0.00254391	0.369063	up	yes
14597	0	chr16	+	19669411	19754065	ENSRNOT00000086105	42	7092	ENSRNOG00000016256	Myo9b	GO:0000146(microfilament motor activity);GO:0001726(ruffle);GO:0002548(monocyte chemotaxis);GO:0003774(motor activity);GO:0003779(actin binding);GO:0005096(GTPase activator activity);GO:0005515(protein binding);GO:0005516(calmodulin binding);GO:0005524(ATP binding);GO:0005737(cytoplasm);GO:0005829(cytosol);GO:0005884(actin filament);GO:0005938(cell cortex);GO:0007266(Rho protein signal transducti…	NA	K10360	NA	myosin IXb [Source:RGD Symbol;Acc:3146]	protein_coding	25.4372	1.48736	35.1522	34.9367	3.33391	6.76949	3.84392	5.21678	2.38316	0.00281473	0.400648	up	yes
23194	0	chr3	+	4282236	4282814	ENSRNOT00000042201	1	579	ENSRNOG00000030476	Rpl9	GO:0002181(cytoplasmic translation);GO:0003723(RNA binding);GO:0003735(structural constituent of ribosome);GO:0019843(rRNA binding)	03010(Ribosome)	K02940	NA	ribosomal protein L9 [Source:RGD Symbol;Acc:62049]	protein_coding	48.4557	28.3041	77.3477	29.785	149.092	95.5365	96.112	0.404763	-1.30485	0.00416169	0.550803	down	yes
19147	0	chr2	-	44968765	44981458	ENSRNOT00000014134	5	889	ENSRNOG00000010603	Gzma	GO:0004252(serine-type endopeptidase activity);GO:0005634(nucleus);GO:0008236(serine-type peptidase activity);GO:0030141(secretory granule);GO:0032078(negative regulation of endodeoxyribonuclease activity);GO:0042803(protein homodimerization activity);GO:0043065(positive regulation of apoptotic process);GO:0043392(negative regulation of DNA binding);GO:0051354(negative regulation of oxidoreductas…	04080(Neuroactive ligand-receptor interaction)	K01352	EC:3.4.21.78	granzyme A [Source:RGD Symbol;Acc:628640]	protein_coding	20.4256	11.9008	36.721	20.3042	141.177	41.1821	20.096	0.331005	-1.59508	0.00502613	0.642664	down	yes
38521	0	chr9	+	94879745	94915204	ENSRNOT00000080482	19	3281	ENSRNOG00000017913	Atg16l1	GO:0000045(autophagosome assembly);GO:0000421(autophagosome membrane);GO:0003674(molecular_function);GO:0005575(cellular_component);GO:0005776(autophagosome);GO:0005930(axoneme);GO:0008150(biological_process);GO:0034497(protein localization to phagophore assembly site);GO:0039689(negative stranded viral RNA replication);GO:0042802(identical protein binding);GO:0051020(GTPase binding);GO:0061739(p…	04136(Autophagy - other);04140(Autophagy - animal);04621(NOD-like receptor signaling pathway)	K17890	NA	autophagy related 16-like 1 [Source:RGD Symbol;Acc:1310631]	protein_coding	2.16934	4.20612	6.30983	4.91924	26.8409	1.4181	29.3525	0.22918	-2.12545	0.00612273	0.751055	down	yes
9370	0	chr12	+	12203644	12204493	ENSRNOT00000038919	2	617	ENSRNOG00000025212	RGD1565131	GO:0002181(cytoplasmic translation);GO:0003735(structural constituent of ribosome);GO:0005634(nucleus);GO:0016020(membrane);GO:0022625(cytosolic large ribosomal subunit);GO:0070062(extracellular exosome)	NA	NA	NA	similar to ribosomal protein L15 [Source:RGD Symbol;Acc:1565131]	processed_pseudogene	9.07136	2.50267	14.0133	11.045	24.9145	28.0742	23.3885	0.359719	-1.47506	0.00691394	0.816593	down	yes
16942	0	chr18	-	24781477	24781560	ENSRNOT00000074239	1	84	ENSRNOG00000046190	AC112062	NA	NA	NA	NA	NA	miRNA	3.06292	29.1841	71.4711	3.26069	3.86005	1.00997	1.68865	12.2333	3.61274	0.00695586	0.816593	up	yes
11942	0	chr14	-	18837821	18839595	ENSRNOT00000078746	4	1084	ENSRNOG00000028043	Cxcl3	GO:0002690(positive regulation of leukocyte chemotaxis);GO:0005615(extracellular space);GO:0005623(cell);GO:0006954(inflammatory response);GO:0006955(immune response);GO:0007186(G-protein coupled receptor signaling pathway);GO:0007204(positive regulation of cytosolic calcium ion concentration);GO:0008009(chemokine activity);GO:0010469(regulation of receptor activity);GO:0030593(neutrophil chemota…	04060(Cytokine-cytokine receptor interaction);04062(Chemokine signaling pathway);04621(NOD-like receptor signaling pathway);04657(IL-17 signaling pathway);04668(TNF signaling pathway);05132(Salmonella infection);05134(Legionellosis);05167(Kaposi sarcoma-associated herpesvirus infection)	K05505	NA	chemokine (C-X-C motif) ligand 3 [Source:RGD Symbol;Acc:621812]	protein_coding	12.4065	3.70264	2.503	5.89139	5.10905	57.0735	9.79373	0.255329	-1.96957	0.0084385	0.95015	down	yes
26272	0	chr4	+	24617008	24640496	ENSRNOT00000086607	16	1956	ENSRNOG00000046950	LOC100912481	GO:0003674(molecular_function);GO:0003712(transcription cofactor activity);GO:0003723(RNA binding);GO:0005634(nucleus);GO:0005730(nucleolus);GO:0005737(cytoplasm);GO:0006355(regulation of transcription, DNA-templated);GO:0008150(biological_process);GO:0015030(Cajal body);GO:0042802(identical protein binding);GO:0046872(metal ion binding);GO:0003676(nucleic acid binding);GO:0005515(protein binding…	05202(Transcriptional misregulation in cancer)	K13209	NA	RNA-binding protein EWS-like [Source:RGD Symbol;Acc:6486611]	protein_coding	3.90539	2.14481	10.8622	3.94018	4.33427	11.967	34.804	0.306024	-1.70828	0.00907718	1	down	yes
18046	0	chr19	+	24846938	24854884	ENSRNOT00000045974	11	1715	ENSRNOG00000004373	Ddx39a	GO:0000398(mRNA splicing, via spliceosome);GO:0003723(RNA binding);GO:0004004(ATP-dependent RNA helicase activity);GO:0005524(ATP binding);GO:0005634(nucleus);GO:0005681(spliceosomal complex);GO:0005730(nucleolus);GO:0005737(cytoplasm);GO:0006406(mRNA export from nucleus);GO:0006974(cellular response to DNA damage stimulus);GO:0010468(regulation of gene expression);GO:0010501(RNA secondary struct…	NA	K13182	EC:3.6.4.13	DExD-box helicase 39A [Source:RGD Symbol;Acc:619920]	protein_coding	8.34084	11.1295	21.7159	21.925	49.1605	32.8301	27.5711	0.432025	-1.21081	0.00927481	1	down	yes
12506	0	chr14	+	79401834	79438764	ENSRNOT00000082704	12	3813	ENSRNOG00000006400	Tbc1d14	GO:0005096(GTPase activator activity);GO:0005654(nucleoplasm);GO:0005776(autophagosome);GO:0005794(Golgi apparatus);GO:0005829(cytosol);GO:0006886(intracellular protein transport);GO:0010507(negative regulation of autophagy);GO:0017137(Rab GTPase binding);GO:0019901(protein kinase binding);GO:0031338(regulation of vesicle fusion);GO:0043231(intracellular membrane-bounded organelle);GO:0055037(rec…	NA	K20167	NA	TBC1 domain family, member 14 [Source:RGD Symbol;Acc:1309993]	protein_coding	1.94511	0.0001	3.39085	0.460926	6.87437	4.47961	16.721	0.154862	-2.69095	0.0104345	1	down	yes
14432	0	chr16	+	8309239	8323293	ENSRNOT00000026803	10	3369	ENSRNOG00000019768	Ncoa4	GO:0003674(molecular_function);GO:0005575(cellular_component);GO:0005739(mitochondrion);GO:0006622(protein targeting to lysosome);GO:0006879(cellular iron ion homeostasis);GO:0009725(response to hormone);GO:0044754(autolysosome)	04216(Ferroptosis);05200(Pathways in cancer);05216(Thyroid cancer)	K09289	NA	nuclear receptor coactivator 4 [Source:RGD Symbol;Acc:1563014]	protein_coding	37.8343	43.3951	1.52119	3.68338	0.001012	2.85478	0.003513	22.6717	4.50282	0.0110627	1	up	yes
8236	0	chr11	+	31893489	32069249	ENSRNOT00000042750	39	5203	ENSRNOG00000002001	Itsn1	GO:0005085(guanyl-nucleotide exchange factor activity);GO:0005089(Rho guanyl-nucleotide exchange factor activity);GO:0005509(calcium ion binding);GO:0005515(protein binding);GO:0005886(plasma membrane);GO:0005905(clathrin-coated pit);GO:0006897(endocytosis);GO:0007264(small GTPase mediated signal transduction);GO:0016020(membrane);GO:0019209(kinase activator activity);GO:0030027(lamellipodium);GO…	NA	NA	NA	intersectin 1 [Source:RGD Symbol;Acc:2935]	protein_coding	1.82042	0.142288	0.0001	1.79767	8.21733	6.42971	3.35475	0.156671	-2.67419	0.0115834	1	down	yes
39151	0	chrX	-	22408118	22413714	ENSRNOT00000084129	7	2695	ENSRNOG00000061782	Tspyl2	GO:0005634(nucleus);GO:0005730(nucleolus);GO:0006334(nucleosome assembly);GO:0008156(negative regulation of DNA replication);GO:0030308(negative regulation of cell growth);GO:0045859(regulation of protein kinase activity)	NA	K11285	NA	TSPY-like 2 [Source:RGD Symbol;Acc:1563283]	protein_coding	2.67138	1.35738	3.64922	2.36223	8.17056	2.96701	9.94843	0.357116	-1.48553	0.013167	1	down	yes
28048	0	chr4	-	163562161	163570803	ENSRNOT00000082002	6	837	ENSRNOG00000057643	Klri2	GO:0005887(integral component of plasma membrane);GO:0016021(integral component of membrane);GO:0030246(carbohydrate binding)	NA	NA	NA	killer cell lectin-like receptor family I member 2 [Source:RGD Symbol;Acc:1359205]	protein_coding	0.451933	0.503272	3.91096	0.436103	11.6229	4.63864	2.08014	0.216812	-2.20548	0.0138792	1	down	yes
20139	0	chr2	+	177651241	177653288	ENSRNOT00000047593	1	2048	ENSRNOG00000034093	AABR07011951	GO:0000151(ubiquitin ligase complex);GO:0001664(G-protein coupled receptor binding);GO:0005524(ATP binding);GO:0005814(centriole);GO:0005829(cytosol);GO:0005925(focal adhesion);GO:0016234(inclusion body);GO:0031072(heat shock protein binding);GO:0031397(negative regulation of protein ubiquitination);GO:0031625(ubiquitin protein ligase binding);GO:0032757(positive regulation of interleukin-8 produ…	NA	NA	NA	NA	protein_coding	11.5749	7.31684	15.6285	33.5425	96.1	12.665	26.506	0.377369	-1.40595	0.0150554	1	down	yes
17865	0	chr19	+	10984053	10984433	ENSRNOT00000078975	1	381	ENSRNOG00000054489	AABR07042821	GO:0002181(cytoplasmic translation);GO:0003735(structural constituent of ribosome);GO:0022625(cytosolic large ribosomal subunit)	NA	NA	NA	NA	pseudogene	489.489	261.972	57.4811	471.304	99.5573	97.0117	172.188	2.60384	1.38064	0.0155379	1	up	yes
13492	0	chr15	+	32809069	32856430	ENSRNOT00000070848	5	955	ENSRNOG00000009074	AABR07017902	GO:0003674(molecular_function);GO:0005575(cellular_component);GO:0008150(biological_process);GO:0009897(external side of plasma membrane)	NA	NA	NA	NA	protein_coding	0.0001	0.0001	0.0001	11.6521	26.2378	57.3007	58.9586	0.0613297	-4.02727	0.0169	1	down	yes
4645	0	chr1	+	252944103	252946170	ENSRNOT00000025770	1	2068	ENSRNOG00000019050	Ifit1	GO:0003723(RNA binding);GO:0005737(cytoplasm);GO:0005829(cytosol);GO:0009615(response to virus);GO:0035457(cellular response to interferon-alpha);GO:0035458(cellular response to interferon-beta);GO:0051607(defense response to virus)	05160(Hepatitis C)	K14217	NA	interferon-induced protein with tetratricopeptide repeats 1 [Source:RGD Symbol;Acc:620599]	protein_coding	32.7936	73.5334	11.0729	89.9759	10.9157	21.3377	24.6293	2.73426	1.45115	0.0174612	1	up	yes
38522	0	chr9	+	94880053	94915228	ENSRNOT00000024445	18	2949	ENSRNOG00000017913	Atg16l1	GO:0000045(autophagosome assembly);GO:0000421(autophagosome membrane);GO:0003674(molecular_function);GO:0005575(cellular_component);GO:0005776(autophagosome);GO:0005930(axoneme);GO:0008150(biological_process);GO:0034497(protein localization to phagophore assembly site);GO:0039689(negative stranded viral RNA replication);GO:0042802(identical protein binding);GO:0051020(GTPase binding);GO:0061739(p…	04136(Autophagy - other);04140(Autophagy - animal);04621(NOD-like receptor signaling pathway)	K17890	NA	autophagy related 16-like 1 [Source:RGD Symbol;Acc:1310631]	protein_coding	37.9365	23.2711	59.8382	47.993	3.63741	26.4373	5.40328	3.57345	1.83732	0.0201346	1	up	yes
10583	0	chr13	-	49132667	49169918	ENSRNOT00000000036	5	3681	ENSRNOG00000000033	Tmcc2	GO:0005783(endoplasmic reticulum);GO:0012505(endomembrane system);GO:0016021(integral component of membrane);GO:0042982(amyloid precursor protein metabolic process)	NA	NA	NA	transmembrane and coiled-coil domain family 2 [Source:RGD Symbol;Acc:1311960]	protein_coding	294.307	486.935	11.1359	73.7284	22.887	26.1765	147.559	3.30369	1.72408	0.0215775	1	up	yes
21777	0	chr20	+	3242470	3249189	ENSRNOT00000078110	4	920	ENSRNOG00000000787	AABR07044364	GO:0002474(antigen processing and presentation of peptide antigen via MHC class I);GO:0005102(receptor binding);GO:0005886(plasma membrane);GO:0006955(immune response);GO:0016021(integral component of membrane);GO:0042605(peptide antigen binding);GO:0042612(MHC class I protein complex)	NA	NA	NA	RT1 class I histocompatibility antigen, AA alpha chain-like [Source:NCBI gene;Acc:100909797]	protein_coding	8.18561	7.02167	5.80424	8.68033	0.444749	0.0001	3.69971	5.37304	2.42574	0.0229516	1	up	yes
21849	0	chr20	-	3438798	3440002	ENSRNOT00000001099	2	1098	ENSRNOG00000000827	Ier3	GO:0001562(response to protozoan);GO:0003085(negative regulation of systemic arterial blood pressure);GO:0005634(nucleus);GO:0005739(mitochondrion);GO:0006282(regulation of DNA repair);GO:0007095(mitotic G2 DNA damage checkpoint);GO:0008630(intrinsic apoptotic signaling pathway in response to DNA damage);GO:0010941(regulation of cell death);GO:0016021(integral component of membrane);GO:0045732(po…	NA	NA	NA	immediate early response 3 [Source:RGD Symbol;Acc:1303321]	protein_coding	26.1383	81.0753	60.6507	38.4648	117.563	403.881	19.9826	0.285813	-1.80686	0.0238253	1	down	yes
29299	0	chr5	-	99031013	99033107	ENSRNOT00000041306	1	2095	ENSRNOG00000032585	AABR07048992	GO:0000151(ubiquitin ligase complex);GO:0001664(G-protein coupled receptor binding);GO:0005524(ATP binding);GO:0005814(centriole);GO:0005829(cytosol);GO:0005925(focal adhesion);GO:0016234(inclusion body);GO:0031072(heat shock protein binding);GO:0031397(negative regulation of protein ubiquitination);GO:0031625(ubiquitin protein ligase binding);GO:0032757(positive regulation of interleukin-8 produ…	NA	NA	NA	NA	protein_coding	14.0384	6.823	17.388	11.2355	44.9204	10.2354	23.2166	0.473556	-1.07839	0.0328867	1	down	yes
23555	0	chr3	+	17139670	17139987	ENSRNOT00000073316	1	318	ENSRNOG00000061576	AABR07051564	GO:0002377(immunoglobulin production);GO:0005615(extracellular space);GO:0006955(immune response)	NA	NA	NA	NA	protein_coding	21.2727	11.7706	149.273	7.0473	13.3429	6.93705	13.7112	4.17822	2.06289	0.0334276	1	up	yes
14632	0	chr16	+	20110148	20120662	ENSRNOT00000080146	23	3742	ENSRNOG00000018669	Jak3	GO:0002250(adaptive immune response);GO:0002731(negative regulation of dendritic cell cytokine production);GO:0004713(protein tyrosine kinase activity);GO:0004715(non-membrane spanning protein tyrosine kinase activity);GO:0005102(receptor binding);GO:0005524(ATP binding);GO:0005737(cytoplasm);GO:0005856(cytoskeleton);GO:0006954(inflammatory response);GO:0007167(enzyme linked receptor protein sign…	04062(Chemokine signaling pathway);04151(PI3K-Akt signaling pathway);04217(Necroptosis);04550(Signaling pathways regulating pluripotency of stem cells);04630(Jak-STAT signaling pathway);04658(Th1 and Th2 cell differentiation);04659(Th17 cell differentiation);05161(Hepatitis B);05162(Measles);05166(Human T-cell leukemia virus 1 infection);05169(Epstein-Barr virus infection);05200(Pathways in cance…	K11218	EC:2.7.10.2	Janus kinase 3 [Source:RGD Symbol;Acc:2940]	protein_coding	4.8414	14.314	6.80604	7.3262	5.70676	0.606736	4.81004	2.24441	1.16633	0.0336041	1	up	yes
5677	0	chr10	-	31278764	31359699	ENSRNOT00000081280	23	5572	ENSRNOG00000006557	Cyfip2	GO:0000340(RNA 7-methylguanosine cap binding);GO:0000902(cell morphogenesis);GO:0005737(cytoplasm);GO:0006417(regulation of translation);GO:0006915(apoptotic process);GO:0007411(axon guidance);GO:0016020(membrane);GO:0030031(cell projection assembly);GO:0031175(neuron projection development);GO:0031209(SCAR complex);GO:0043005(neuron projection);GO:0045202(synapse);GO:0045862(positive regulation …	03013(RNA transport);04810(Regulation of actin cytoskeleton)	K05749	NA	cytoplasmic FMR1 interacting protein 2 [Source:RGD Symbol;Acc:1305048]	protein_coding	56.8422	24.8383	64.4321	69.4538	15.4569	34.0355	5.35433	2.94775	1.55962	0.034199	1	up	yes
37207	0	chr9	+	2190915	2272687	ENSRNOT00000077417	12	2626	ENSRNOG00000012942	Satb1	GO:0000122(negative regulation of transcription by RNA polymerase II);GO:0000977(RNA polymerase II regulatory region sequence-specific DNA binding);GO:0001227(transcriptional repressor activity, RNA polymerase II transcription regulatory region sequence-specific DNA binding);GO:0003682(chromatin binding);GO:0005634(nucleus);GO:0005720(nuclear heterochromatin);GO:0006338(chromatin remodeling);GO:0…	NA	K23225	NA	SATB homeobox 1 [Source:RGD Symbol;Acc:1305561]	protein_coding	48.0278	3.86821	55.6669	24.9052	18.0835	4.41856	14.9134	2.65534	1.4089	0.0352762	1	up	yes
23384	0	chr3	-	10327414	10371240	ENSRNOT00000012075	15	1565	ENSRNOG00000008837	Ass1	GO:0000050(urea cycle);GO:0000052(citrulline metabolic process);GO:0000053(argininosuccinate metabolic process);GO:0001822(kidney development);GO:0001889(liver development);GO:0003723(RNA binding);GO:0004055(argininosuccinate synthase activity);GO:0005524(ATP binding);GO:0005634(nucleus);GO:0005737(cytoplasm);GO:0005739(mitochondrion);GO:0005741(mitochondrial outer membrane);GO:0005764(lysosome);…	00220(Arginine biosynthesis);00250(Alanine, aspartate and glutamate metabolism);05418(Fluid shear stress and atherosclerosis)	K01940	EC:6.3.4.5	argininosuccinate synthase 1 [Source:RGD Symbol;Acc:2163]	protein_coding	4.80799	9.45344	17.761	2.77981	1.50845	4.41488	0.916423	3.81617	1.93213	0.0355594	1	up	yes
12758	0	chr14	+	88543630	88574195	ENSRNOT00000060515	8	1711	ENSRNOG00000050800	LOC100911576	GO:0000398(mRNA splicing, via spliceosome);GO:0000790(nuclear chromatin);GO:0000978(RNA polymerase II proximal promoter sequence-specific DNA binding);GO:0000980(RNA polymerase II distal enhancer sequence-specific DNA binding);GO:0001649(osteoblast differentiation);GO:0003723(RNA binding);GO:0003729(mRNA binding);GO:0003730(mRNA 3'-UTR binding);GO:0004857(enzyme inhibitor activity);GO:0005576(ext…	03040(Spliceosome)	K12884	NA	heterogeneous nuclear ribonucleoproteins C1/C2-like [Source:RGD Symbol;Acc:6491888]	protein_coding	2.66212	9.54388	58.8312	2.35032	3.2745	0.0001	4.49159	7.08722	2.82522	0.035873	1	up	yes
13496	0	chr15	+	32832035	32856423	ENSRNOT00000060250	5	948	ENSRNOG00000009074	AABR07017902	GO:0003674(molecular_function);GO:0005575(cellular_component);GO:0008150(biological_process);GO:0009897(external side of plasma membrane)	NA	NA	NA	NA	protein_coding	175.025	0.034311	31.3496	10.8723	9.9356	0.0001	2.11838	13.5191	3.75693	0.0359158	1	up	yes
8076	0	chr11	+	13499164	13501263	ENSRNOT00000013159	1	2100	ENSRNOG00000009920	LOC680121	GO:0000151(ubiquitin ligase complex);GO:0001664(G-protein coupled receptor binding);GO:0005524(ATP binding);GO:0005814(centriole);GO:0005829(cytosol);GO:0005925(focal adhesion);GO:0016234(inclusion body);GO:0031072(heat shock protein binding);GO:0031397(negative regulation of protein ubiquitination);GO:0031625(ubiquitin protein ligase binding);GO:0032757(positive regulation of interleukin-8 produ…	NA	NA	NA	similar to heat shock protein 8 [Source:RGD Symbol;Acc:1595502]	protein_coding	98.1183	11.9441	25.1461	109.904	14.1186	20.369	38.3329	2.52449	1.33599	0.0367824	1	up	yes
7808	0	chr10	+	104932616	104935917	ENSRNOT00000075706	4	633	ENSRNOG00000045888	RGD1562667	GO:0016021(integral component of membrane)	NA	K06719	NA	similar to leukocyte mono-Ig-like receptor2 [Source:RGD Symbol;Acc:1562667]	protein_coding	5.7639	1.88614	3.35116	5.68612	27.4175	2.90139	9.25468	0.316259	-1.66082	0.0372649	1	down	yes
9334	0	chr12	-	11232966	11240400	ENSRNOT00000001307	6	834	ENSRNOG00000000989	Bud31	GO:0005634(nucleus);GO:0000398(mRNA splicing, via spliceosome);GO:0000790(nuclear chromatin);GO:0005681(spliceosomal complex);GO:0030374(ligand-dependent nuclear receptor transcription coactivator activity);GO:0035257(nuclear hormone receptor binding);GO:2000825(positive regulation of androgen receptor activity)	03040(Spliceosome)	K12873	NA	BUD31 homolog [Source:RGD Symbol;Acc:621103]	protein_coding	22.4121	67.4106	35.5883	37.3396	8.26482	23.7643	22.092	2.25537	1.17336	0.0375396	1	up	yes
9618	0	chr12	-	21356475	21362205	ENSRNOT00000064787	5	1233	ENSRNOG00000050981	LOC108348155	GO:0007169(transmembrane receptor protein tyrosine kinase signaling pathway);GO:0016021(integral component of membrane);GO:0042288(MHC class I protein binding)	NA	NA	NA	paired immunoglobulin-like type 2 receptor beta-2 [Source:RGD Symbol;Acc:11434352]	protein_coding	9.02495	1.33184	1.35203	3.7904	12.2619	12.5683	6.26871	0.373789	-1.41971	0.0375543	1	down	yes
3474	0	chr1	+	199019289	199032052	ENSRNOT00000087142	10	1684	ENSRNOG00000018725	Phkg2	GO:0004689(phosphorylase kinase activity);GO:0005516(calmodulin binding);GO:0005524(ATP binding);GO:0005829(cytosol);GO:0005964(phosphorylase kinase complex);GO:0005977(glycogen metabolic process);GO:0005978(glycogen biosynthetic process);GO:0006468(protein phosphorylation);GO:0018105(peptidyl-serine phosphorylation);GO:0018107(peptidyl-threonine phosphorylation);GO:0019899(enzyme binding);GO:003…	04020(Calcium signaling pathway);04910(Insulin signaling pathway);04922(Glucagon signaling pathway)	K00871	EC:2.7.11.19	phosphorylase kinase catalytic subunit gamma 2 [Source:RGD Symbol;Acc:620024]	protein_coding	13.194	5.01218	3.75669	5.35963	2.85327	1.88045	3.54582	2.475	1.30743	0.0403862	1	up	yes
11250	0	chr13	+	89254081	89254186	ENSRNOT00000054482	1	106	ENSRNOG00000036362	AC111734	NA	NA	NA	NA	NA	miRNA	19.3957	156.813	84.2398	17.0021	19.0864	29.1783	10.5786	3.53631	1.82225	0.0414806	1	up	yes
21620	0	chr20	-	1955368	1984737	ENSRNOT00000040232	23	4382	ENSRNOG00000000774	Gabbr1	GO:0001649(osteoblast differentiation);GO:0004930(G-protein coupled receptor activity);GO:0004965(G-protein coupled GABA receptor activity);GO:0005515(protein binding);GO:0005615(extracellular space);GO:0005737(cytoplasm);GO:0005789(endoplasmic reticulum membrane);GO:0005886(plasma membrane);GO:0005887(integral component of plasma membrane);GO:0007165(signal transduction);GO:0007186(G-protein cou…	04024(cAMP signaling pathway);04080(Neuroactive ligand-receptor interaction);04727(GABAergic synapse);04742(Taste transduction);04915(Estrogen signaling pathway);05032(Morphine addiction)	K04615	NA	gamma-aminobutyric acid type B receptor subunit 1 [Source:RGD Symbol;Acc:621537]	protein_coding	0.883776	0.836384	9.18129	0.530233	7.7701	9.26647	4.68382	0.394733	-1.34105	0.0435414	1	down	yes
32634	0	chr6	+	146394456	146395025	ENSRNOT00000007683	1	570	ENSRNOG00000005826	RGD1562420	GO:0003735(structural constituent of ribosome);GO:0006412(translation);GO:0022625(cytosolic large ribosomal subunit)	NA	NA	NA	similar to hypothetical protein [Source:RGD Symbol;Acc:1562420]	protein_coding	53.8501	31.852	24.5196	21.3406	2.7606	1.88572	33.8041	2.56621	1.35964	0.0436299	1	up	yes
9556	0	chr12	-	18526422	18530724	ENSRNOT00000078999	4	3114	ENSRNOG00000028211	Akap17a	GO:0003723(RNA binding);GO:0005634(nucleus);GO:0005829(cytosol);GO:0016607(nuclear speck);GO:0043484(regulation of RNA splicing);GO:0051018(protein kinase A binding)	NA	K13169	NA	A-kinase anchoring protein 17A [Source:RGD Symbol;Acc:1564640]	protein_coding	0.58172	0.839348	0.241485	3.12296	2.21671	8.55091	0.599666	0.315743	-1.66318	0.0449665	1	down	yes
8753	0	chr11	-	71348717	71368456	ENSRNOT00000084768	15	3998	ENSRNOG00000001769	Tnk2	GO:0004674(protein serine/threonine kinase activity);GO:0004712(protein serine/threonine/tyrosine kinase activity);GO:0004713(protein tyrosine kinase activity);GO:0004715(non-membrane spanning protein tyrosine kinase activity);GO:0005102(receptor binding);GO:0005154(epidermal growth factor receptor binding);GO:0005524(ATP binding);GO:0005634(nucleus);GO:0005737(cytoplasm);GO:0005768(endosome);GO:…	NA	K08886	2.7.11.1;EC:2.7.10.2	tyrosine kinase, non-receptor, 2 [Source:RGD Symbol;Acc:1305957]	protein_coding	5.51577	4.24463	6.19055	6.85815	2.21821	0.327164	5.21601	2.20409	1.14019	0.046024	1	up	yes
16578	0	chr17	-	78491945	78499881	ENSRNOT00000079260	4	739	ENSRNOG00000014886	Fam107b	GO:0007605(sensory perception of sound)	NA	NA	NA	family with sequence similarity 107, member B [Source:RGD Symbol;Acc:1561482]	protein_coding	6.18265	0.0001	6.43263	4.96624	0.038302	0.764558	0.0001	16.422	4.03756	0.0489305	1	up	yes
24769	0	chr3	-	110943826	110964452	ENSRNOT00000016356	13	2198	ENSRNOG00000011690	Rmdn3	GO:0000922(spindle pole);GO:0005634(nucleus);GO:0005739(mitochondrion);GO:0005741(mitochondrial outer membrane);GO:0005874(microtubule);GO:0006874(cellular calcium ion homeostasis);GO:0006915(apoptotic process);GO:0016021(integral component of membrane);GO:0030154(cell differentiation)	NA	K23293	NA	regulator of microtubule dynamics 3 [Source:RGD Symbol;Acc:1308697]	protein_coding	6.62397	3.4924	7.13694	3.82425	2.33333	1.3117	3.44604	2.22931	1.15659	0.0494752	1	up	yes
13493	0	chr15	+	32811135	32856430	ENSRNOT00000067689	5	958	ENSRNOG00000009074	AABR07017902	GO:0003674(molecular_function);GO:0005575(cellular_component);GO:0008150(biological_process);GO:0009897(external side of plasma membrane)	NA	NA	NA	NA	protein_coding	43.3432	0.0001	0.124868	10.5893	1.56458	0.0001	0.0001	25.9098	4.69543	0.0495255	1	up	yes
6814	0	chr10	+	70472370	70473486	ENSRNOT00000055955	1	1117	ENSRNOG00000021357	AC118772	GO:0005524(ATP binding);GO:0016021(integral component of membrane);GO:0048286(lung alveolus development)	NA	NA	NA	NA	processed_pseudogene	2.84926	16.9666	5.57285	11.9265	4.60052	3.07673	3.62389	2.47642	1.30826	0.0497379	1	up	yes
