# Supplementary material for: Metabolic Enzyme Triosephosphate Isomerase 1 and Nicotinamide Phosphoribosyltransferase, Two Independent Inflammatory Indicators in Rheumatoid Arthritis: Evidences From Collagen-Induced Arthritis and Clinical Samples
Source: Front Immunol. 2022 Jan 17;12:795626. doi: 10.3389/fimmu.2021.795626 (PMC8801790; doi:10.3389/fimmu.2021.795626)
Supplement: Supplementary file 3 [file Table_3.xlsx]

## Sheet: sample information
Date	No.	Gender	Age	WBC	Neutrophils	Lymphocytes	Monocytes	Eosnophils	Basophil	Red cells	Hemoglobin	Platelet	RFn	hs-CRP	RANTES	Eotaxin	CTACK	TPI-1	NAMPT	IL-17	LIF	IL-2Ra
2021.02.05	205-27	Male	57	5.2	3.2	1.5	0.4	0.1	0	4.4	144	212	490.7	5.52	196.949	28.3327	81.6446	0.883969	1.10135	5.0172	4.15635	49.2555
2021.02.05	205-81	Female	73	10.1	6.5	3	0.5	0.1	0	4.66	121	312	8.4	21.14	212.286	19.5922	70.8138	0.982372	1.03723	1.00832	2.72617	83.0269
2021.02.04	204-107	Female	72	4.5	2.4	1.5	0.5	0.1	0	4.31	117	232	62.1	13.06	102.129	35.2408	124.091	0.499081	1.22175	0.69995	6.08709	47.1773
2021.03.03	303-67	Female	48	6.9	3.7	2.7	0.4	0.1	0	3.68	121	53	12.5	2.72	182.363	132.946	77.1664	0.502251	1.13695	205.831	3.36975	27.1742
2021.03.01	301-353	Female	49	5.2	2.9	1.8	0.4	0.1	0.1	4.65	135	221	197.6	0.49	156.942	34.4236	73.72	0.51626	0.973653	78.0404	2.44013	28.7329
2021.03.03	303-94	Female	54	5.5	3.7	1.4	0.3	0.1	0	4.33	135	203	36.5	3.76	196.359	53.0982	109.232	0.584117	0.928257		5.15747	45.0991
2021.02.05	205-121	Female	57	6.1	3.8	1.9	0.3	0.1	0	4.39	136	210	30.3	5.76	151.833	17.6613	94.6313	0.659335	1.01135	0.021525	2.29711	112.642
2021.02.04	204-144	Female	33	6.4	4.2	1.7	0.5	0.1	0	3.58	111	263	61.5	15.73	165.021	71.5378	64.7829	0.709835	1.00902	2.48853	3.94182	79.6498
2021.03.03	303-227	Female	57	8.5	6.1	1.9	0.5	0.1	0	4.03	124	162	369.5	2.3	152.307	15.9801	117.551	0.732953	0.92521
2021.02.08	208-366	Female	49	4.2	2.1	1.5	0.4	0.2	0.1	4.2	129	215	127.7	12.77	191.35	33.6297	130.709	0.745836	1.08828	186.218	8.94745	50.8142
2021.02.04	204-165	Female	34	5.1	2.7	2	0.3	0	0	3.7	110	140	5	5.42	178.791	37.2157	85.2572	0.775273	1.11946		3.36975	33.409
2021.03.03	303-72	Male	68	7.3	4.7	2.1	0.4	0.1	0	4.81	138	136	84.7	8.96	162.399	46.2635	104.47	0.803241	1.16444
2021.02.08	208-391	Female	50	7.8	6.1	1.1	0.5	0	0	4.03	129	255	104.1	12.15	316.498	63.4951	105.77	0.808846	0.308952	0.45325	2.36862	37.0459
2021.03.03	303-335	Female	76	9.7	7.3	1.7	0.5	0.2	0	4.04	132	199		7.09	293.508	65.0104	71.1741	0.864941	0.618211	6.86745	4.87144	36.5263
2021.03.03	303-3	Female	39	6.5	4.2	1.9	0.3	0	0	4.09	127	197	3	0.25	83.2506	56.8471	50.7992	0.875798	0.633137	211.197	3.7988	32.1101
2021.02.05	205-62	Female	35	8.7	7	1.2	0.5	0	0	4	115	211			241.838	33.2819	69.488	0.877361	0.369909	2.42685	1.65353	65.3619
2021.03.03	303-81	Female	53	7.3	5.8	1	0.4	0.1	0	4.1	129	143	25.4	13.8	188.457		86.5173	0.404679	0.262334
2021.02.08	208-335	Female	78	6.5	5.2	0.7	0.5	0	0	3.71	106	182	2	24.84	278.71	34.7952	42.236	0.926729	0.630723	18.8941	3.0122	34.4481
2021.02.05	205-10	Female	45	5.1	3.7	1.1	0.3	0.1	0	3.71	115	188	39.5	1.28	201.153	58.4993	78.2183	0.947405	0.740873	1.37837	3.58427	128.229
2021.03.03	303-367	Female	53	6.6	3.9	2.4	0.3	0	0	3.63	112	211	39.3	1.3	108.76	42.2127	67.3625	0.764598	0.649176	16.3654	4.22785	59.6467
2021.02.08	208-1	Female	53	5.7	3.1	2	0.5	0.1	0	3.66	116	167	13.8	82.98	160.145	44.9575	96.4536	0.715188	0.775528		1.93957	60.4261
2021.03.03	303-349	Female	64	7.6	5.2	1.7	0.7	0	0	4.07	126	247	254	2.64	146.671	54.4776	84.2789	0.721208	0.796573
2021.03.03	303-273	Female	19	9.8	7.5	1.7	0.6	0.1	0	4.71	128	234	182.3	29.61	241.388	66.2662	78.6712	0.670824	0.835369
2021.03.03	303-79	Female	70	14.9	11.2	2.5	1.1	0.1	0	4.82	127	415	48.4	46.56	230.706	48.2158	82.8019	0.708933	0.832442	0.638275	2.72617	45.0991
2021.03.03	303-22	Female	52	7.3	4.5	2.3	0.5	0.1	0	3.88	120	213	56.3	5.76	134.375	55.3556	82.5312	1.0821	1.04281	34.2512	4.08484	51.3338
2021.02.08	208-84	Female	51	4.4	3	1.1	0.3	0	0	3.84	116	167	54.8	15.53	130.627	38.0524	51.2333	1.09411	0.938989	1.37837	3.36975	41.7219
2021.03.01	301-160	Female	53	4.6	3.1	1.2	0.2	0.1	0	4.24	133	145	37.6	0.41	69.2239	67.1018	76.9418	1.06817	0.526962
		Mean	53.5833	7.13333	4.84167	1.75	0.4625	0.0791667	0.00833333	4.13792	124.292	208.667	99.9227	13.9187	189.159	47.5643	85.3267	0.73671	0.840424	46.0966	3.71976	55.5723
2021.03.01	301-211	Female	58	10	7.3	2.2	0.5	0.1	0	4.39	142	342	518.4	9.4	208.229	59.3234	117.094	1.10648	0.806968	161.302	4.79993	25.096
2021.02.05	205-21	Female	57	5.8	4	1.3	0.4	0.1	0	4.15	127	231	828.3	42.55	116.977	77.059	73.0614	1.25607	0.842323	183.813	3.72729	47.6969
2021.02.08	208-12	Female	42	6.4	4.8	1.1	0.4	0.1	0	4.06	132	236	185.6	1.22	64.7149	83.4352	70.9578	1.28194	0.582773	154.271	3.0122	79.6498
2021.02.05	205-32	Male	54	5.9	3.9	1.4	0.5	0.1	0	4.78	139	226			202.138	25.0514	70.0957	1.3048	0.639082	3.0436	2.08258	117.058
2021.02.04	204-103	Female	50	7.5	5.2	1.8	0.4	0.1	0	4.55	130	299	11.6	38.27	150.475	62.5838	69.8452	1.36108	0.68774	0.0832	2.36862	62.5043
2021.03.01	301-302	Female	62	5.7	3.1	1.9	0.5	0.3	0	3.81	118	124	250.3	2.07	92.482	89.5716	91.3606	1.37463	0.825499
2021.03.01	301-210	Male	62	11.6	8.7	1.9	0.9	0.2	0	4.6	141	372	174.1	46.77	211.724	61.8818	81.0305	1.37695	0.496304	15.0702	4.29936	39.3839
2021.02.08	208-226	Female	66	8.1	5.7	1.7	0.6	0	0	3.84	118	151	5.9	8.62	159.71	90.8907	100.232	1.53297	0.556264	202.069	6.30162	38.8643
2021.02.08	208-131	Male	48	9.6	7.3	1.8	0.3	0.2	0.1	4.97	153	359	477.3	7.16	160.22	63.355	81.3757	1.54657	0.864568	23.643	11.6648	198.369
2021.02.04	204-101	Female	52	6.8	5.1	1.4	0.2	0.1	0	3.97	121	172	68.2	0.7	170.399	61.1554	85.1396	1.567	0.687418	33.8194	2.36862	37.0459
2021.02.08	208-76	Female	55	5.2	3.3	1.3	0.5	0.1	0	4.02	125	199	173	0.88	140.034	34.2004	80.6477	1.57276	0.7904	1.87177	3.51276	16.0037
2021.02.04	204-100	Female	52	9.1	7	1.6	0.4	0.1	0	4.77	106	191	55.6	15.68	220.226	42.0909	122.498	1.78266	0.453728	1.74842	2.44013	44.3197
2021.03.01	301-174	Female	32	8.8	5.3	3	0.4	0.1	0	4.03	129	122		0.74	103.427	95.6775	74.1238	2.0444	0.795445	185.54	95.9024	71.8564
2021.03.01	301-200	Female	52	9.9	6.6	2.5	0.6	0.1	0	3.87	119	378	682.7	22.29		38.5929	58.5358	2.11267	0.788998	1.8101	3.51276	67.9597
2021.03.01	301-11	Female	52	5.6	3.9	1.2	0.3	0.1	0	4.07	127	180	184	0.29	82.3434	52.717	98.7126	1.58444	0.952559		3.36975	33.1492
2021.03.01	301-28	Male	65	7.8	5.3	1.8	0.4	0.2	0	4.35	140	251	58.9	3.58	204.935	260.82	103.779	1.6024	1.05278	1.50172	3.94182	24.5764
2021.03.01	301-319	Male	66	7.7	6.4	0.5	0.6	0.1	0	4.4	134	209	5.9	1.79	153.086	77.2643	113.107	1.65665	0.95		5.22898	45.0991
2021.02.08	208-88	Female	71	7.7	5.2	1.8	0.6	0.1	0.1	4.14	124	210	407.3	15.83	212.75	61.2492	51.0781	1.67948	0.929584	2.61187	2.44013	72.376
2021.03.01	301-151	Female	24	3.6	2.2	1	0.3	0.1	0	4.09	113	152	70.7	0.42	225.281	42.0665	53.397	1.74634	1.12196
2021.03.01	301-161	Male	69	6.2	3.7	1.9	0.5	0.1	0	5.13	134	154	292.3	5.12	127.307	55.9243	126.927	1.74958	0.926758
2021.02.05	205-76	Female	51	10.7	7.4	2.6	0.5	0.2	0	3.85	121	231	105.2	2.29	155.867	19.9516	67.257	1.40144	0.892159	27.2819	3.87031	73.1553
2021.03.01	301-65	Female	55	6.5	3.8	2.2	0.4	0.1	0.1	3.84	122	369	229.2	4.99		38.9121	140.68	1.44785	1.12865
2021.02.08	208-33	Male	63	8.8	6.4	1.8	0.4	0	0	4.82	142	153	38.1	2.93	212.266	38.1261	143.596	1.36665	0.901521	7.05248	3.65578	25.6156
2021.02.08	208-216	Female	56	6.3	4	1.7	0.5	0.1	0	4.89	134	203	26.7	2.48	136.102	72.8483	82.2609	1.29526	0.87333	2.67355	3.08371	49.2555
2021.02.05	205-58	Female	56	3.5	2.7	0.4	0.4	0	0	3.26	97	78	128.8	16.98	56.883		130.324	1.26072	0.903659	0.0832	7.51727	123.293
2021.02.04	204-76	Female	54	9.8	6.2	3	0.5	0.1	0	4.26	126	256	43	6.62	207.346	36.6735	65.0942	1.22291	0.965773		3.58427	54.7109
2021.03.01	301-317	Male	62	10.1	8.1	1.2	0.7	0.1	0	3.98	143	175	147	0.62	161.019	164.509	213.568	2.00724	1.08845
		Mean	54.9851	7.56548	5.26577	1.70536	0.470089	0.10997	0.0110119	4.251	127.903	222.56	202.616	10.1559	158.658	68.648	94.6823	1.49924	0.833754	52.7693	8.10456	60.9831
2021.02.04	204-67	Male	64	7.3	4.7	2	0.5	0.1	0	5.01	154	167			203.8	256.328	138.389	1.82022	2.50775	1.62508	5.44351	43.8002
2021.02.08	208-315	Male	30	9.7	6.2	2.5	0.8	0.1	0	5.17	159	230	560	3.57	242.076	98.0044		1.78203	1.56007	216.501		39.1241
2021.03.01	301-175	Female	56	4.5	3	1.2	0.3	0	0	4.25	137	95	46.2	0.49	59.1507	58.0042	88.0647	1.36945	1.64633	2.61187	3.22673	68.2195
2021.02.04	204-11	Female	75	5.8	3	1.9	0.8	0.1	0	4.38	127	168	551.8	3.87	245.023	96.5869	83.5	1.31544	1.45244	13.4667	2.29711	52.8925
2021.03.01	301-18	Female	69	11.7	8.6	2.1	1	0.1	0.1	4.1	129	253	399.7	22.31	252.472	72.021	148.694	1.33187	1.56202
2021.02.05	205-212	Female	59	4.9	2.6	1.4	0.6	0.3	0	3.87	122	192	267.8	18.34	79.4288		67.257	1.33816	1.84536	1.37837	6.23011	47.4371
2021.03.01	301-10	Female	67	9.1	6.5	1.6	0.8	0.1	0.1	3.83	130	341	61.3	0.5	187.228	221.606	97.9149	1.35368	1.23882
2021.02.08	208-171	Female	56	5.4	2.7	2.2	0.5	0	0	4.75	135	153	20	0.28	188.351	42.2858	94.9614	1.35395	1.43091	32.3392	3.94182	6.13206
2021.03.01	301-26	Male	79	6.1	3	2.5	0.4	0.1	0	3.96	126	147	1.9	15.34	130.398	62.8644	85.9649	1.35797	1.95664
2021.03.03	303-112	Female	54	6.2	4.1	1.6	0.4	0.1	0	3.9	120	294	1055.2	1.41	180.467	36.9693	56.962	0.487972	1.82506
2021.02.05	205-240	Female	36	4.5	2.9	1.3	0.2	0.1	0	4.48	134	230	55.9	0.47	146.741	103.495	110.65	0.495281	1.3476	3.16695	2.36862	32.8894
2021.02.05	205-117	Female	58	4.2	2.1	1.7	0.4	0.1	0	4.02	123	153	74.3	3.22	213.619	72.4577	51.7002	0.5116	1.5605	71.1328	2.72617	61.4652
2021.03.03	303-378	Male	27	5.2	3.8	0.9	0.4	0	0	5	149	166			163.575	34.3988	83.2282	0.611879	1.54371
2021.02.05	205-172	Female	67	7.9	5.5	1.8	0.5	0.1	0	4.45	134	229	129.9	3.77	164.666	48.8648	73.5001	0.677284	2.21963	204.289	5.72954	38.085
2021.02.05	205-143	Female	74	6.2	3.3	2.2	0.4	0.2	0	3.37	104	254	126	2.03	61.0323	52.5263	89.7457	0.697226	2.273	40.8504	5.22898	65.3619
2021.02.05	205-178	Female	52	5.8	3.5	1.8	0.5	0.1	0	4.8	129	259	116.8	1.84	114.304	78.7671	67.0463	0.720397	1.44933	32.8326	3.87031	36.5263
2021.02.08	208-338	Female	53	5.8	2.4	2.9	0.3	0.2	0	4.39	134	146	28.6	0.24	94.7933	347.246	82.5699	0.733136	1.60714	1.07	3.44126	48.9958
2021.02.05	205-28	Female	52	6.3	3.4	2.5	0.4	0	0	4.02	112	200	12.8	4.92	176.817	36.92	88.3039	0.76452	1.31176	187.575	4.5854	27.9536
2021.03.01	301-214	Female	44	5.9	4.1	1.5	0.3	0	0	3.47	107	160	49	0.86	91.7421	218.975	64.9212	0.837145	1.26675	181.593	2.15409	50.2947
2021.02.04	204-22	Male	32	9.9	6.6	2.6	0.7	0.1	0	4.92	146	202		35.72	93.7843	53.4553	63.8189	0.915614	1.27798	2.5502	5.72954	87.1834
2021.03.03	303-24	Male	64	8.2	4.1	3	0.7	0.2	0.1	4.66	143	288	1747.1	14.33	139.699	40.8465	62.0461	0.922712	2.19559	0.638275	2.08258	58.3478
2021.03.03	303-35	Female	55	7.8	4.7	2.1	0.9	0	0	4.43	119	436	12.8	156.38	164.604	39.0347	86.0437	0.928243	1.7532	193.126	3.58427	37.3057
2021.02.05	205-22	Female	78	8.6	4.6	3	0.8	0.1	0	4.43	146	200	193.3	4.35	153.882	28.8854	114.143	0.957798	3.00759	85.9348	6.65916	124.852
2021.02.08	208-324	Female	73	6.1	3.5	2.2	0.4	0.1	0	4.66	134	171	100.1	6.22	159.98	61.5773	195.926	0.974775	1.44497	1.99513	2.65466	104.329
2021.02.05	205-193	Female	62	13.4	10.7	1.7	1	0	0	3.69	109	196	150.4	141.08	101.251	21.5139	94.7963	1.20439	1.81816	0.5766	2.58315	86.9236
2021.03.01	301-147	Female	57	6.1	3.4	2.2	0.4	0.2	0	4.21	122	230	40.6	14.77	187.666	43.745	100.912	1.21358	1.41238		16.2414	17.3026
2021.03.03	303-353	Female	56	9.1	5.7	2.8	0.5	0.1	0	4.73	136	270		6.94	110.711	363.224	64.1968	1.28717	2.29397
		Mean	57.25	6.79583	4.12083	2.02083	0.541667	0.0958333	0.0125	4.34667	131.375	213.917	267.167	13.6573	154.485	94.0052	91.1022	1.01076	1.72017	67.0882	3.99744	54.2734
